# Supplementary material for: 1,2-Bis[5-(9-ethyl-9H-carbazol-3-yl)-2-methyl­thio­phen-3-yl]-3,3,4,4,5,5-hexa­fluoro­cyclo­pentene
Source: Acta Crystallogr Sect E Struct Rep Online. 2011 Jul 30;67(Pt 8):o2194. doi: 10.1107/S1600536811029539 (PMC3213625; doi:10.1107/S1600536811029539)
Supplement: Supplementary file 1 [file e-67-o2194-sup1.cif]

##############################################################################
#                                                                            #
# This CIF contains the data in a paper accepted for publication in          #
# Acta Crystallographica Section E. It conforms to the requirements of       #
# Notes for Authors for Acta Crystallographica Section E, and has been       #
# peer reviewed under the auspices of the IUCr Commission on Journals.       #
#                                                                            #
# Full details of the Crystallographic Information File format               #
# are given in the paper "The Crystallographic Information File (CIF):       #
# a New Standard Archive File for Crystallography" by S. R. Hall, F. H.      #
# Allen and I. D. Brown [Acta Cryst. (1991), A47, 655-685].                  #
#                                                                            #
# The current version of the core CIF dictionary is obtainable from          #
# ftp://ftp.iucr.org/pub/cif_core.dic.                                       #
#                                                                            #
# Software is freely available for graphical display of the structure(s)     #
# in this CIF. For information consult the CIF software page                 #
# http://www.iucr.org/resources/cif/software.                                #
#                                                                            #
# This file may be used for bona fide research purposes within the           #
# scientific community so long as proper attribution is given to the journal # 
# article from which it was obtained.                                        #
#                                                                            #
##############################################################################
data_global
_audit_creation_method     'by CrystalStructure 3.8'
_journal_date_recd_electronic     2011-07-06
_journal_date_accepted     2011-07-21
_journal_name_full     'Acta Crystallographica, Section E'
_journal_year     2011
_journal_volume     67
_journal_issue      8
_journal_page_first     o2194
_journal_page_last     o2194
_journal_paper_category     QO
_journal_coeditor_code     BV2188
_publ_contact_author_name
;
  Dr Koji Kubono
;
_publ_contact_author_address
;
Division of Natural Sciences
Osaka Kyoiku University
Kashiwara, Osaka 582-8582
Japan
;
_publ_contact_author_email     kubono@cc.osaka-kyoiku.ac.jp
_publ_contact_author_fax     '(+81)72-978-3652'
_publ_contact_author_phone     '(+81)72-978-3653'
_publ_section_title
;\
1,2-Bis[5-(9-ethyl-9<i>H</i>-carbazol-3-yl)-2-methylthiophen-3-yl]-3,3,4,4,5,\
5-hexafluorocyclopentene
;
loop_
    _publ_author_name
    _publ_author_address
    'Kubono, Koji'
;
Division of Natural Sciences
Osaka Kyoiku University
Kashiwara, Osaka 582-8582
Japan
;
    'Synmyouzu, Teruo'
;
Institute for Materials Chemistry and Engineering
Kyushu University
Hakozaki 6-10-1, Higashi-ku
Fukuoka 812-8581
Japan
;
    'Goto, Kenta'
;
Institute for Materials Chemistry and Engineering
Kyushu University
Hakozaki 6-10-1, Higashi-ku
Fukuoka 812-8581
Japan
;
    'Tsujioka, Tsuyoshi'
;
Division of Natural Sciences
Osaka Kyoiku University
Kashiwara, Osaka 582-8582
Japan
;
    'Tani, Keita'
;
Division of Natural Sciences
Osaka Kyoiku University
Kashiwara, Osaka 582-8582
Japan
;
data_I
_chemical_name_systematic
;
1,2-Bis[5-(9-ethyl-9<i>H</i>-carbazol-3-yl)-2-methylthiophen-3-yl]-
3,3,4,4,5,5-hexafluorocyclopentene
;
_chemical_formula_moiety     'C43 H32 F6 N2 S2'
_chemical_formula_sum     'C43 H32 F6 N2 S2'
_chemical_formula_iupac     'C43 H32 F6 N2 S2'
_chemical_formula_weight     754.85
_chemical_melting_point     ?
_symmetry_cell_setting     monoclinic
_symmetry_space_group_name_H-M     'P 21/c'
_symmetry_space_group_name_Hall     '-P 2ybc'
loop_
    _symmetry_equiv_pos_site_id
    _symmetry_equiv_pos_as_xyz
    1 '+X,+Y,+Z'
    2 '-X,1/2+Y,1/2-Z'
    3 '-X,-Y,-Z'
    4 '+X,1/2-Y,1/2+Z'
_cell_length_a     14.6687(7)
_cell_length_b     17.0977(8)
_cell_length_c     14.0017(7)
_cell_angle_alpha     90.0000
_cell_angle_beta     95.798(3)
_cell_angle_gamma     90.0000
_cell_volume     3493.7(3)
_cell_formula_units_Z     4
_cell_measurement_reflns_used     36134
_cell_measurement_theta_min     3.0
_cell_measurement_theta_max     68.3
_cell_measurement_temperature     123(2)
_exptl_crystal_description     'plate'
_exptl_crystal_colour     'blue'
_exptl_crystal_size_max     0.34
_exptl_crystal_size_mid     0.18
_exptl_crystal_size_min     0.11
_exptl_crystal_density_diffrn     1.435
_exptl_crystal_density_meas     ?
_exptl_crystal_density_method     'not measured'
_exptl_crystal_F_000     1560.00
_exptl_absorpt_coefficient_mu     1.965
_exptl_absorpt_correction_type     multi-scan
_exptl_absorpt_process_details     '(ABSCOR; Higashi, 1995)'
_exptl_absorpt_correction_T_min     0.687
_exptl_absorpt_correction_T_max     0.806
_diffrn_ambient_temperature     123(2)
_diffrn_radiation_type     'Cu K\a'
_diffrn_radiation_wavelength     1.54187
_diffrn_measurement_device_type     'Rigaku R-AXIS RAPID'
_diffrn_measurement_method     \w
_diffrn_detector_area_resol_mean     5.00
_diffrn_reflns_number     40777
_diffrn_reflns_av_R_equivalents     0.045
_diffrn_reflns_theta_max     68.25
_diffrn_reflns_theta_full     68.25
_diffrn_measured_fraction_theta_max     0.985
_diffrn_measured_fraction_theta_full     0.985
_diffrn_reflns_limit_h_min     -17
_diffrn_reflns_limit_h_max     17
_diffrn_reflns_limit_k_min     -20
_diffrn_reflns_limit_k_max     20
_diffrn_reflns_limit_l_min     -16
_diffrn_reflns_limit_l_max     16
_refine_special_details
;
Refinement was performed using all reflections. The weighted <i>R</i>-factor
(<i>wR</i>) and goodness of fit (<i>S</i>) are based on <i>F</i>^2^.
<i>R</i>-factor (gt) are based on <i>F</i>. The threshold expression of
<i>F</i>^2^ > 2.0 \s(<i>F</i>^2^) is used only for calculating <i>R</i>-factor
(gt).
;
_reflns_number_total     6393
_reflns_number_gt     5482
_reflns_threshold_expression     F^2^>2\s(F^2^)
_refine_ls_structure_factor_coef     Fsqd
_refine_ls_R_factor_gt     0.0494
_refine_ls_wR_factor_ref     0.1390
_refine_ls_goodness_of_fit_ref     1.000
_refine_ls_number_reflns     6393
_refine_ls_number_parameters     479
_refine_ls_hydrogen_treatment     constr
_refine_ls_weighting_scheme     calc
_refine_ls_weighting_details
            'w = 1/[\s^2^(Fo^2^)+(0.0796P)^2^+3.7293P] where P=(Fo^2^+2Fc^2^)/3'
_refine_ls_shift/su_max     0.0010
_refine_diff_density_max     0.90
_refine_diff_density_min     -0.50
_refine_ls_extinction_method     none
_refine_ls_extinction_coef     ?
loop_
    _atom_type_symbol
    _atom_type_description
    _atom_type_scat_dispersion_real
    _atom_type_scat_dispersion_imag
    _atom_type_scat_source
    'C' 'C' 0.018 0.009
;
International Tables for Crystallography
(1992, Vol. C, Tables 4.2.6.8 and 6.1.1.4)
;
    'H' 'H' 0.000 0.000
;
International Tables for Crystallography
(1992, Vol. C, Table 6.1.1.4)
;
    'F' 'F' 0.073 0.053
;
International Tables for Crystallography
(1992, Vol. C, Tables 4.2.6.8 and 6.1.1.4)
;
    'N' 'N' 0.031 0.018
;
International Tables for Crystallography
(1992, Vol. C, Tables 4.2.6.8 and 6.1.1.4)
;
    'S' 'S' 0.333 0.557
;
International Tables for Crystallography
(1992, Vol. C, Tables 4.2.6.8 and 6.1.1.4)
;
_computing_data_collection     'PROCESS-AUTO (Rigaku, 2006)'
_computing_cell_refinement     'PROCESS-AUTO (Rigaku, 2006)'
_computing_data_reduction     'CrystalStructure (Rigaku/MSC, 2006)'
_computing_structure_solution     'SIR92 (Altomare <i>et al.</i>, 1993)'
_computing_structure_refinement     'SHELXL97 (Sheldrick, 2008)'
_computing_molecular_graphics     'PLATON (Spek, 2009)'
_computing_publication_material     'CrystalStructure (Rigaku/MSC, 2006)'
loop_
    _atom_site_type_symbol
    _atom_site_label
    _atom_site_fract_x
    _atom_site_fract_y
    _atom_site_fract_z
    _atom_site_U_iso_or_equiv
    _atom_site_adp_type
    _atom_site_calc_flag
    _atom_site_refinement_flags
    _atom_site_occupancy
    _atom_site_symmetry_multiplicity
    _atom_site_disorder_assembly
    _atom_site_disorder_group
    S S1 0.22266(5) 0.77807(4) 0.34058(5) 0.03204(16) Uani d . 1.00 1 . .
    S S2 0.20529(4) 0.90769(4) 0.72247(4) 0.02856(16) Uani d . 1.00 1 . .
    F F1 0.28611(10) 1.07557(9) 0.27753(10) 0.0337(3) Uani d . 1.00 1 . .
    F F2 0.42244(10) 1.03335(9) 0.32305(11) 0.0381(3) Uani d . 1.00 1 . .
    F F3 0.28436(11) 1.17289(9) 0.41361(11) 0.0392(3) Uani d . 1.00 1 . .
    F F4 0.43102(11) 1.17032(10) 0.40307(11) 0.0428(4) Uani d . 1.00 1 . .
    F F5 0.33901(11) 1.13896(8) 0.58847(10) 0.0342(3) Uani d . 1.00 1 . .
    F F6 0.46135(10) 1.07923(9) 0.55108(10) 0.0326(3) Uani d . 1.00 1 . .
    N N1 -0.06405(14) 0.78041(12) -0.06739(15) 0.0268(4) Uani d . 1.00 1 . .
    N N2 0.50050(14) 0.87561(12) 1.12292(14) 0.0252(4) Uani d . 1.00 1 . .
    C C1 0.30629(15) 0.99316(13) 0.41816(16) 0.0217(4) Uani d . 1.00 1 . .
    C C2 0.34231(16) 1.05578(14) 0.35643(17) 0.0243(4) Uani d . 1.00 1 . .
    C C3 0.35960(17) 1.12687(14) 0.42239(17) 0.0263(5) Uani d . 1.00 1 . .
    C C4 0.37050(16) 1.09033(14) 0.52264(17) 0.0243(5) Uani d . 1.00 1 . .
    C C5 0.31915(15) 1.01445(13) 0.51163(16) 0.0214(4) Uani d . 1.00 1 . .
    C C6 0.26821(16) 0.92071(14) 0.37434(17) 0.0236(4) Uani d . 1.00 1 . .
    C C7 0.28281(17) 0.84660(14) 0.41198(18) 0.0281(5) Uani d . 1.00 1 . .
    C C8 0.17827(16) 0.84749(14) 0.25868(17) 0.0260(5) Uani d . 1.00 1 . .
    C C9 0.21055(16) 0.91970(14) 0.28574(17) 0.0241(4) Uani d . 1.00 1 . .
    C C10 0.34286(19) 0.81983(15) 0.49802(19) 0.0335(5) Uani d . 1.00 1 . .
    C C11 0.11541(16) 0.82652(14) 0.17425(17) 0.0249(5) Uani d . 1.00 1 . .
    C C12 0.06121(16) 0.75866(14) 0.17428(17) 0.0268(5) Uani d . 1.00 1 . .
    C C13 -0.00007(16) 0.73789(14) 0.09707(18) 0.0274(5) Uani d . 1.00 1 . .
    C C14 -0.00796(16) 0.78690(14) 0.01743(18) 0.0254(5) Uani d . 1.00 1 . .
    C C15 0.04468(16) 0.85586(14) 0.01595(17) 0.0236(4) Uani d . 1.00 1 . .
    C C16 0.10621(16) 0.87512(14) 0.09387(17) 0.0246(5) Uani d . 1.00 1 . .
    C C17 -0.04857(16) 0.84348(14) -0.12509(17) 0.0262(5) Uani d . 1.00 1 . .
    C C18 0.01812(16) 0.89281(14) -0.07567(17) 0.0254(5) Uani d . 1.00 1 . .
    C C19 0.04274(17) 0.96190(15) -0.11862(18) 0.0296(5) Uani d . 1.00 1 . .
    C C20 0.00271(19) 0.97990(16) -0.20982(19) 0.0341(5) Uani d . 1.00 1 . .
    C C21 -0.06116(18) 0.92965(16) -0.25817(19) 0.0339(6) Uani d . 1.00 1 . .
    C C22 -0.08871(18) 0.86168(16) -0.21681(18) 0.0321(5) Uani d . 1.00 1 . .
    C C23 -0.13082(18) 0.71836(16) -0.0910(2) 0.0331(5) Uani d . 1.00 1 . .
    C C24 -0.0899(2) 0.64855(16) -0.1365(2) 0.0391(6) Uani d . 1.00 1 . .
    C C25 0.29322(16) 0.97565(13) 0.59806(16) 0.0217(4) Uani d . 1.00 1 . .
    C C26 0.35396(16) 0.96925(13) 0.68333(16) 0.0233(4) Uani d . 1.00 1 . .
    C C27 0.31788(16) 0.93281(13) 0.75725(17) 0.0229(4) Uani d . 1.00 1 . .
    C C28 0.20781(16) 0.94502(14) 0.60858(17) 0.0261(5) Uani d . 1.00 1 . .
    C C29 0.12464(17) 0.94189(17) 0.53832(18) 0.0318(5) Uani d . 1.00 1 . .
    C C30 0.36117(16) 0.91630(13) 0.85442(17) 0.0234(4) Uani d . 1.00 1 . .
    C C31 0.30891(17) 0.90623(14) 0.93247(17) 0.0255(5) Uani d . 1.00 1 . .
    C C32 0.34847(17) 0.89227(14) 1.02435(17) 0.0254(5) Uani d . 1.00 1 . .
    C C33 0.44370(17) 0.88832(13) 1.03932(16) 0.0232(4) Uani d . 1.00 1 . .
    C C34 0.49780(16) 0.89756(13) 0.96205(16) 0.0228(4) Uani d . 1.00 1 . .
    C C35 0.45622(17) 0.91139(13) 0.87016(17) 0.0237(4) Uani d . 1.00 1 . .
    C C36 0.59047(17) 0.87628(13) 1.10144(17) 0.0254(5) Uani d . 1.00 1 . .
    C C37 0.59257(16) 0.88950(13) 1.00191(17) 0.0238(4) Uani d . 1.00 1 . .
    C C38 0.67583(17) 0.89345(15) 0.96312(18) 0.0285(5) Uani d . 1.00 1 . .
    C C39 0.75581(17) 0.88401(15) 1.02312(19) 0.0315(5) Uani d . 1.00 1 . .
    C C40 0.75293(18) 0.87091(16) 1.12114(19) 0.0341(5) Uani d . 1.00 1 . .
    C C41 0.67171(18) 0.86625(15) 1.16179(18) 0.0305(5) Uani d . 1.00 1 . .
    C C42 0.47018(19) 0.86212(15) 1.21760(17) 0.0290(5) Uani d . 1.00 1 . .
    C C43 0.4644(2) 0.77700(17) 1.2437(2) 0.0450(7) Uani d . 1.00 1 . .
    H H9 0.1960 0.9655 0.2489 0.029 Uiso c R 1.00 1 . .
    H H10A 0.3375 0.7630 0.5046 0.040 Uiso c R 1.00 1 . .
    H H10B 0.3240 0.8454 0.5555 0.040 Uiso c R 1.00 1 . .
    H H10C 0.4066 0.8335 0.4906 0.040 Uiso c R 1.00 1 . .
    H H12 0.0670 0.7259 0.2294 0.032 Uiso c R 1.00 1 . .
    H H13 -0.0357 0.6916 0.0983 0.033 Uiso c R 1.00 1 . .
    H H16 0.1421 0.9213 0.0926 0.030 Uiso c R 1.00 1 . .
    H H19 0.0863 0.9962 -0.0860 0.036 Uiso c R 1.00 1 . .
    H H20 0.0189 1.0270 -0.2398 0.041 Uiso c R 1.00 1 . .
    H H21 -0.0863 0.9427 -0.3214 0.041 Uiso c R 1.00 1 . .
    H H22 -0.1334 0.8285 -0.2496 0.039 Uiso c R 1.00 1 . .
    H H23A -0.1817 0.7393 -0.1356 0.040 Uiso c R 1.00 1 . .
    H H23B -0.1567 0.7015 -0.0317 0.040 Uiso c R 1.00 1 . .
    H H24A -0.1374 0.6088 -0.1511 0.047 Uiso c R 1.00 1 . .
    H H24B -0.0405 0.6268 -0.0921 0.047 Uiso c R 1.00 1 . .
    H H24C -0.0653 0.6647 -0.1960 0.047 Uiso c R 1.00 1 . .
    H H26 0.4149 0.9888 0.6884 0.028 Uiso c R 1.00 1 . .
    H H29A 0.0748 0.9162 0.5679 0.038 Uiso c R 1.00 1 . .
    H H29B 0.1383 0.9123 0.4815 0.038 Uiso c R 1.00 1 . .
    H H29C 0.1061 0.9952 0.5193 0.038 Uiso c R 1.00 1 . .
    H H31 0.2440 0.9092 0.9214 0.031 Uiso c R 1.00 1 . .
    H H32 0.3119 0.8855 1.0760 0.030 Uiso c R 1.00 1 . .
    H H35 0.4925 0.9175 0.8182 0.028 Uiso c R 1.00 1 . .
    H H38 0.6778 0.9025 0.8964 0.034 Uiso c R 1.00 1 . .
    H H39 0.8133 0.8865 0.9974 0.038 Uiso c R 1.00 1 . .
    H H40 0.8089 0.8650 1.1610 0.041 Uiso c R 1.00 1 . .
    H H41 0.6707 0.8566 1.2285 0.037 Uiso c R 1.00 1 . .
    H H42A 0.4091 0.8862 1.2198 0.035 Uiso c R 1.00 1 . .
    H H42B 0.5132 0.8886 1.2663 0.035 Uiso c R 1.00 1 . .
    H H43A 0.4440 0.7722 1.3079 0.054 Uiso c R 1.00 1 . .
    H H43B 0.5249 0.7528 1.2431 0.054 Uiso c R 1.00 1 . .
    H H43C 0.4206 0.7506 1.1970 0.054 Uiso c R 1.00 1 . .
loop_
    _atom_site_aniso_label
    _atom_site_aniso_U_11
    _atom_site_aniso_U_22
    _atom_site_aniso_U_33
    _atom_site_aniso_U_12
    _atom_site_aniso_U_13
    _atom_site_aniso_U_23
    S1 0.0406(3) 0.0251(3) 0.0276(3) -0.0005(2) -0.0101(2) -0.0004(2)
    S2 0.0251(3) 0.0382(3) 0.0217(3) -0.0050(2) -0.0011(2) 0.0071(2)
    F1 0.0398(8) 0.0397(8) 0.0191(7) -0.0037(6) -0.0086(6) 0.0084(6)
    F2 0.0342(8) 0.0433(8) 0.0394(9) 0.0045(6) 0.0168(7) 0.0049(6)
    F3 0.0533(9) 0.0322(8) 0.0310(8) 0.0156(7) -0.0006(7) 0.0054(6)
    F4 0.0499(9) 0.0477(9) 0.0298(8) -0.0243(7) -0.0007(7) 0.0087(6)
    F5 0.0527(9) 0.0269(7) 0.0232(7) -0.0022(6) 0.0045(6) -0.0030(5)
    F6 0.0269(7) 0.0406(8) 0.0281(7) -0.0080(6) -0.0077(6) 0.0069(6)
    N1 0.0246(10) 0.0311(10) 0.0234(10) -0.0023(8) -0.0044(8) -0.0039(8)
    N2 0.0310(10) 0.0295(10) 0.0144(9) 0.0024(8) -0.0012(8) 0.0004(7)
    C1 0.0197(10) 0.0258(11) 0.0189(11) 0.0023(8) -0.0020(8) 0.0019(9)
    C2 0.0209(11) 0.0331(12) 0.0183(11) 0.0031(9) -0.0010(9) 0.0026(9)
    C3 0.0283(12) 0.0272(12) 0.0229(12) -0.0027(9) -0.0004(9) 0.0062(9)
    C4 0.0251(11) 0.0289(12) 0.0177(11) -0.0002(9) -0.0027(9) -0.0001(9)
    C5 0.0196(10) 0.0249(11) 0.0189(11) 0.0020(8) -0.0019(8) 0.0022(8)
    C6 0.0245(11) 0.0272(11) 0.0185(11) 0.0015(9) -0.0013(9) 0.0004(9)
    C7 0.0322(13) 0.0266(12) 0.0239(12) 0.0009(9) -0.0054(10) -0.0012(9)
    C8 0.0258(11) 0.0295(12) 0.0218(12) 0.0016(9) -0.0026(9) 0.0010(9)
    C9 0.0269(12) 0.0267(11) 0.0180(11) 0.0015(9) -0.0011(9) 0.0003(9)
    C10 0.0382(14) 0.0282(12) 0.0312(14) 0.0046(10) -0.0108(11) -0.0018(10)
    C11 0.0234(11) 0.0282(12) 0.0224(12) 0.0017(9) -0.0014(9) -0.0013(9)
    C12 0.0291(12) 0.0281(12) 0.0225(12) 0.0006(9) -0.0002(10) 0.0017(9)
    C13 0.0270(12) 0.0280(12) 0.0270(13) -0.0037(9) 0.0011(10) -0.0016(9)
    C14 0.0228(11) 0.0280(12) 0.0251(12) 0.0006(9) 0.0007(9) -0.0053(9)
    C15 0.0229(11) 0.0260(11) 0.0221(12) 0.0001(8) 0.0031(9) -0.0018(9)
    C16 0.0237(11) 0.0248(11) 0.0250(12) -0.0013(9) 0.0002(9) -0.0017(9)
    C17 0.0251(11) 0.0294(12) 0.0240(12) 0.0044(9) 0.0010(9) -0.0041(9)
    C18 0.0249(11) 0.0293(12) 0.0219(12) 0.0037(9) 0.0026(9) -0.0016(9)
    C19 0.0300(12) 0.0308(12) 0.0282(13) 0.0006(10) 0.0032(10) -0.0015(10)
    C20 0.0386(14) 0.0347(13) 0.0290(14) 0.0076(11) 0.0040(11) 0.0061(10)
    C21 0.0364(14) 0.0424(14) 0.0221(13) 0.0139(11) -0.0007(11) 0.0024(11)
    C22 0.0291(12) 0.0405(14) 0.0255(13) 0.0076(10) -0.0032(10) -0.0055(11)
    C23 0.0278(12) 0.0384(14) 0.0317(14) -0.0070(10) -0.0043(10) -0.0019(11)
    C24 0.0435(16) 0.0335(14) 0.0381(16) -0.0071(11) -0.0072(12) -0.0054(11)
    C25 0.0240(11) 0.0217(10) 0.0184(11) 0.0009(8) -0.0028(9) 0.0007(8)
    C26 0.0247(11) 0.0261(11) 0.0182(11) -0.0027(9) -0.0024(9) 0.0007(9)
    C27 0.0240(11) 0.0229(11) 0.0214(11) -0.0013(8)  0.0000(9) 0.0011(9)
    C28 0.0261(12) 0.0300(12) 0.0212(12) -0.0021(9) -0.0017(9) 0.0025(9)
    C29 0.0244(12) 0.0454(15) 0.0245(13) -0.0013(10) -0.0038(10) 0.0073(11)
    C30 0.0273(12) 0.0228(11) 0.0192(11) -0.0004(9) -0.0014(9) 0.0011(8)
    C31 0.0255(12) 0.0268(12) 0.0238(12) 0.0008(9) 0.0006(9) 0.0018(9)
    C32 0.0292(12) 0.0271(11) 0.0202(12) 0.0004(9) 0.0041(9) 0.0028(9)
    C33 0.0310(12) 0.0216(11) 0.0167(11) -0.0001(9) 0.0010(9) -0.0002(8)
    C34 0.0275(12) 0.0225(10) 0.0179(11) 0.0001(8) -0.0009(9) 0.0004(8)
    C35 0.0279(12) 0.0251(11) 0.0181(11) -0.0015(9) 0.0017(9) 0.0006(9)
    C36 0.0317(12) 0.0229(11) 0.0210(12) 0.0023(9) -0.0004(10) -0.0017(9)
    C37 0.0273(12) 0.0233(11) 0.0199(11) 0.0014(9) -0.0025(9) -0.0012(9)
    C38 0.0322(13) 0.0329(12) 0.0198(12) 0.0025(10) -0.0008(10) -0.0008(10)
    C39 0.0264(12) 0.0365(13) 0.0309(14) 0.0039(10) -0.0008(10) -0.0051(10)
    C40 0.0324(13) 0.0362(14) 0.0311(14) 0.0075(10) -0.0089(11) -0.0053(11)
    C41 0.0361(13) 0.0337(13) 0.0195(12) 0.0049(10) -0.0075(10) -0.0026(10)
    C42 0.0388(14) 0.0341(13) 0.0141(11) 0.0055(10) 0.0023(10) -0.0026(9)
    C43 0.069(2) 0.0389(15) 0.0292(14) -0.0049(14) 0.0183(14) 0.0001(11)
_geom_special_details
;
All e.s.d.'s (except the e.s.d. in the dihedral angle between two l.s. planes)
are estimated using the full covariance matrix. The cell e.s.d.'s are taken
into account individually in the estimation of e.s.d.'s in distances, angles
and torsion angles; correlations between e.s.d.'s in cell parameters are only
used when they are defined by crystal symmetry. An approximate (isotropic)
treatment of cell e.s.d.'s is used for estimating e.s.d.'s involving l.s.
planes.
;
loop_
    _geom_bond_atom_site_label_1
    _geom_bond_atom_site_label_2
    _geom_bond_site_symmetry_1
    _geom_bond_site_symmetry_2
    _geom_bond_distance
    _geom_bond_publ_flag
    S1 C7 . . 1.724(2) no
    S1 C8 . . 1.731(2) no
    S2 C27 . . 1.728(2) no
    S2 C28 . . 1.722(2) no
    F1 C2 . . 1.353(2) no
    F2 C2 . . 1.363(2) no
    F3 C3 . . 1.351(2) no
    F4 C3 . . 1.334(3) no
    F5 C4 . . 1.357(2) no
    F6 C4 . . 1.365(2) no
    N1 C14 . . 1.379(3) no
    N1 C17 . . 1.380(3) no
    N1 C23 . . 1.459(3) no
    N2 C33 . . 1.384(2) no
    N2 C36 . . 1.383(3) no
    N2 C42 . . 1.459(3) no
    C1 C2 . . 1.505(3) no
    C1 C5 . . 1.353(3) no
    C1 C6 . . 1.468(3) no
    C2 C3 . . 1.532(3) no
    C3 C4 . . 1.530(3) no
    C4 C5 . . 1.500(3) no
    C5 C25 . . 1.464(3) no
    C6 C7 . . 1.381(3) no
    C6 C9 . . 1.429(3) no
    C7 C10 . . 1.491(3) no
    C8 C9 . . 1.362(3) no
    C8 C11 . . 1.468(3) no
    C11 C12 . . 1.407(3) no
    C11 C16 . . 1.395(3) no
    C12 C13 . . 1.381(3) no
    C13 C14 . . 1.390(3) no
    C14 C15 . . 1.411(3) no
    C15 C16 . . 1.384(3) no
    C15 C18 . . 1.448(3) no
    C17 C18 . . 1.418(3) no
    C17 C22 . . 1.393(3) no
    C18 C19 . . 1.390(3) no
    C19 C20 . . 1.385(3) no
    C20 C21 . . 1.395(3) no
    C21 C22 . . 1.377(3) no
    C23 C24 . . 1.506(3) no
    C25 C26 . . 1.420(3) no
    C25 C28 . . 1.379(3) no
    C26 C27 . . 1.360(3) no
    C27 C30 . . 1.470(3) no
    C28 C29 . . 1.489(3) no
    C30 C31 . . 1.407(3) no
    C30 C35 . . 1.392(3) no
    C31 C32 . . 1.378(3) no
    C32 C33 . . 1.393(3) no
    C33 C34 . . 1.414(3) no
    C34 C35 . . 1.387(3) no
    C34 C37 . . 1.451(3) no
    C36 C37 . . 1.415(3) no
    C36 C41 . . 1.400(3) no
    C37 C38 . . 1.388(3) no
    C38 C39 . . 1.382(3) no
    C39 C40 . . 1.395(3) no
    C40 C41 . . 1.374(3) no
    C42 C43 . . 1.505(3) no
    C9 H9 . . 0.950 no
    C10 H10A . . 0.980 no
    C10 H10B . . 0.980 no
    C10 H10C . . 0.980 no
    C12 H12 . . 0.950 no
    C13 H13 . . 0.950 no
    C16 H16 . . 0.950 no
    C19 H19 . . 0.950 no
    C20 H20 . . 0.950 no
    C21 H21 . . 0.950 no
    C22 H22 . . 0.950 no
    C23 H23A . . 0.990 no
    C23 H23B . . 0.990 no
    C24 H24A . . 0.980 no
    C24 H24B . . 0.980 no
    C24 H24C . . 0.980 no
    C26 H26 . . 0.950 no
    C29 H29A . . 0.980 no
    C29 H29B . . 0.980 no
    C29 H29C . . 0.980 no
    C31 H31 . . 0.950 no
    C32 H32 . . 0.950 no
    C35 H35 . . 0.950 no
    C38 H38 . . 0.950 no
    C39 H39 . . 0.950 no
    C40 H40 . . 0.950 no
    C41 H41 . . 0.950 no
    C42 H42A . . 0.990 no
    C42 H42B . . 0.990 no
    C43 H43A . . 0.980 no
    C43 H43B . . 0.980 no
    C43 H43C . . 0.980 no
loop_
    _geom_angle_atom_site_label_1
    _geom_angle_atom_site_label_2
    _geom_angle_atom_site_label_3
    _geom_angle_site_symmetry_1
    _geom_angle_site_symmetry_2
    _geom_angle_site_symmetry_3
    _geom_angle
    _geom_angle_publ_flag
    C7 S1 C8 . . . 93.12(11) no
    C27 S2 C28 . . . 93.41(11) no
    C14 N1 C17 . . . 108.79(19) no
    C14 N1 C23 . . . 125.6(2) no
    C17 N1 C23 . . . 125.6(2) no
    C33 N2 C36 . . . 108.73(19) no
    C33 N2 C42 . . . 125.5(2) no
    C36 N2 C42 . . . 125.75(19) no
    C2 C1 C5 . . . 109.96(19) no
    C2 C1 C6 . . . 120.08(19) no
    C5 C1 C6 . . . 129.9(2) no
    F1 C2 F2 . . . 105.41(18) no
    F1 C2 C1 . . . 115.25(18) no
    F1 C2 C3 . . . 110.11(18) no
    F2 C2 C1 . . . 111.20(18) no
    F2 C2 C3 . . . 109.51(18) no
    C1 C2 C3 . . . 105.34(19) no
    F3 C3 F4 . . . 107.96(19) no
    F3 C3 C2 . . . 108.86(18) no
    F3 C3 C4 . . . 109.3(2) no
    F4 C3 C2 . . . 113.9(2) no
    F4 C3 C4 . . . 113.70(19) no
    C2 C3 C4 . . . 102.98(18) no
    F5 C4 F6 . . . 106.05(17) no
    F5 C4 C3 . . . 111.22(18) no
    F5 C4 C5 . . . 113.45(19) no
    F6 C4 C3 . . . 109.44(19) no
    F6 C4 C5 . . . 112.02(18) no
    C3 C4 C5 . . . 104.71(18) no
    C1 C5 C4 . . . 110.6(2) no
    C1 C5 C25 . . . 130.9(2) no
    C4 C5 C25 . . . 118.47(19) no
    C1 C6 C7 . . . 125.3(2) no
    C1 C6 C9 . . . 122.7(2) no
    C7 C6 C9 . . . 112.1(2) no
    S1 C7 C6 . . . 110.60(17) no
    S1 C7 C10 . . . 119.07(17) no
    C6 C7 C10 . . . 130.3(2) no
    S1 C8 C9 . . . 109.89(17) no
    S1 C8 C11 . . . 121.97(17) no
    C9 C8 C11 . . . 128.1(2) no
    C6 C9 C8 . . . 114.3(2) no
    C8 C11 C12 . . . 120.7(2) no
    C8 C11 C16 . . . 120.4(2) no
    C12 C11 C16 . . . 118.9(2) no
    C11 C12 C13 . . . 122.4(2) no
    C12 C13 C14 . . . 117.9(2) no
    N1 C14 C13 . . . 129.5(2) no
    N1 C14 C15 . . . 109.5(2) no
    C13 C14 C15 . . . 120.9(2) no
    C14 C15 C16 . . . 120.1(2) no
    C14 C15 C18 . . . 106.20(19) no
    C16 C15 C18 . . . 133.7(2) no
    C11 C16 C15 . . . 119.8(2) no
    N1 C17 C18 . . . 108.99(19) no
    N1 C17 C22 . . . 129.4(2) no
    C18 C17 C22 . . . 121.6(2) no
    C15 C18 C17 . . . 106.5(2) no
    C15 C18 C19 . . . 134.1(2) no
    C17 C18 C19 . . . 119.4(2) no
    C18 C19 C20 . . . 118.9(2) no
    C19 C20 C21 . . . 120.8(2) no
    C20 C21 C22 . . . 121.8(2) no
    C17 C22 C21 . . . 117.5(2) no
    N1 C23 C24 . . . 112.7(2) no
    C5 C25 C26 . . . 122.5(2) no
    C5 C25 C28 . . . 125.1(2) no
    C26 C25 C28 . . . 112.4(2) no
    C25 C26 C27 . . . 114.6(2) no
    S2 C27 C26 . . . 109.49(16) no
    S2 C27 C30 . . . 121.63(18) no
    C26 C27 C30 . . . 128.9(2) no
    S2 C28 C25 . . . 110.14(16) no
    S2 C28 C29 . . . 120.39(18) no
    C25 C28 C29 . . . 129.5(2) no
    C27 C30 C31 . . . 121.6(2) no
    C27 C30 C35 . . . 119.4(2) no
    C31 C30 C35 . . . 119.0(2) no
    C30 C31 C32 . . . 122.4(2) no
    C31 C32 C33 . . . 118.1(2) no
    N2 C33 C32 . . . 130.1(2) no
    N2 C33 C34 . . . 109.2(2) no
    C32 C33 C34 . . . 120.7(2) no
    C33 C34 C35 . . . 120.0(2) no
    C33 C34 C37 . . . 106.56(19) no
    C35 C34 C37 . . . 133.4(2) no
    C30 C35 C34 . . . 119.8(2) no
    N2 C36 C37 . . . 109.37(19) no
    N2 C36 C41 . . . 129.8(2) no
    C37 C36 C41 . . . 120.8(2) no
    C34 C37 C36 . . . 106.2(2) no
    C34 C37 C38 . . . 133.8(2) no
    C36 C37 C38 . . . 120.1(2) no
    C37 C38 C39 . . . 118.9(2) no
    C38 C39 C40 . . . 120.6(2) no
    C39 C40 C41 . . . 122.0(2) no
    C36 C41 C40 . . . 117.6(2) no
    N2 C42 C43 . . . 113.8(2) no
    C6 C9 H9 . . . 122.9 no
    C8 C9 H9 . . . 122.9 no
    C7 C10 H10A . . . 109.5 no
    C7 C10 H10B . . . 109.5 no
    C7 C10 H10C . . . 109.5 no
    H10A C10 H10B . . . 109.5 no
    H10A C10 H10C . . . 109.5 no
    H10B C10 H10C . . . 109.5 no
    C11 C12 H12 . . . 118.8 no
    C13 C12 H12 . . . 118.8 no
    C12 C13 H13 . . . 121.1 no
    C14 C13 H13 . . . 121.0 no
    C11 C16 H16 . . . 120.1 no
    C15 C16 H16 . . . 120.1 no
    C18 C19 H19 . . . 120.6 no
    C20 C19 H19 . . . 120.5 no
    C19 C20 H20 . . . 119.6 no
    C21 C20 H20 . . . 119.6 no
    C20 C21 H21 . . . 119.1 no
    C22 C21 H21 . . . 119.1 no
    C17 C22 H22 . . . 121.3 no
    C21 C22 H22 . . . 121.3 no
    N1 C23 H23A . . . 109.1 no
    N1 C23 H23B . . . 109.1 no
    C24 C23 H23A . . . 109.1 no
    C24 C23 H23B . . . 109.1 no
    H23A C23 H23B . . . 107.8 no
    C23 C24 H24A . . . 109.5 no
    C23 C24 H24B . . . 109.5 no
    C23 C24 H24C . . . 109.5 no
    H24A C24 H24B . . . 109.5 no
    H24A C24 H24C . . . 109.5 no
    H24B C24 H24C . . . 109.5 no
    C25 C26 H26 . . . 122.7 no
    C27 C26 H26 . . . 122.7 no
    C28 C29 H29A . . . 109.5 no
    C28 C29 H29B . . . 109.5 no
    C28 C29 H29C . . . 109.5 no
    H29A C29 H29B . . . 109.5 no
    H29A C29 H29C . . . 109.5 no
    H29B C29 H29C . . . 109.5 no
    C30 C31 H31 . . . 118.8 no
    C32 C31 H31 . . . 118.8 no
    C31 C32 H32 . . . 121.0 no
    C33 C32 H32 . . . 121.0 no
    C30 C35 H35 . . . 120.1 no
    C34 C35 H35 . . . 120.1 no
    C37 C38 H38 . . . 120.6 no
    C39 C38 H38 . . . 120.6 no
    C38 C39 H39 . . . 119.7 no
    C40 C39 H39 . . . 119.7 no
    C39 C40 H40 . . . 119.0 no
    C41 C40 H40 . . . 119.0 no
    C36 C41 H41 . . . 121.2 no
    C40 C41 H41 . . . 121.2 no
    N2 C42 H42A . . . 108.8 no
    N2 C42 H42B . . . 108.8 no
    C43 C42 H42A . . . 108.8 no
    C43 C42 H42B . . . 108.8 no
    H42A C42 H42B . . . 107.7 no
    C42 C43 H43A . . . 109.5 no
    C42 C43 H43B . . . 109.5 no
    C42 C43 H43C . . . 109.5 no
    H43A C43 H43B . . . 109.5 no
    H43A C43 H43C . . . 109.5 no
    H43B C43 H43C . . . 109.5 no
loop_
    _geom_torsion_atom_site_label_1
    _geom_torsion_atom_site_label_2
    _geom_torsion_atom_site_label_3
    _geom_torsion_atom_site_label_4
    _geom_torsion_site_symmetry_1
    _geom_torsion_site_symmetry_2
    _geom_torsion_site_symmetry_3
    _geom_torsion_site_symmetry_4
    _geom_torsion
    _geom_torsion_publ_flag
    C7 S1 C8 C9 . . . . 1.0(2) ?
    C7 S1 C8 C11 . . . . -179.0(2) ?
    C8 S1 C7 C6 . . . . 0.7(2) ?
    C8 S1 C7 C10 . . . . -176.9(2) ?
    C27 S2 C28 C25 . . . . 0.17(19) ?
    C27 S2 C28 C29 . . . . -179.2(2) ?
    C28 S2 C27 C26 . . . . 0.76(18) ?
    C28 S2 C27 C30 . . . . 179.51(19) ?
    C14 N1 C17 C18 . . . . -1.0(2) ?
    C14 N1 C17 C22 . . . . 179.7(2) ?
    C17 N1 C14 C13 . . . . 179.4(2) ?
    C17 N1 C14 C15 . . . . 0.6(2) ?
    C14 N1 C23 C24 . . . . -88.1(3) ?
    C23 N1 C14 C13 . . . . 1.2(4) ?
    C23 N1 C14 C15 . . . . -177.6(2) ?
    C17 N1 C23 C24 . . . . 93.9(2) ?
    C23 N1 C17 C18 . . . . 177.2(2) ?
    C23 N1 C17 C22 . . . . -2.0(4) ?
    C33 N2 C36 C37 . . . . -0.1(2) ?
    C33 N2 C36 C41 . . . . 179.9(2) ?
    C36 N2 C33 C32 . . . . 179.6(2) ?
    C36 N2 C33 C34 . . . . -0.1(2) ?
    C33 N2 C42 C43 . . . . 96.1(2) ?
    C42 N2 C33 C32 . . . . 0.8(3) ?
    C42 N2 C33 C34 . . . . -178.9(2) ?
    C36 N2 C42 C43 . . . . -82.5(3) ?
    C42 N2 C36 C37 . . . . 178.7(2) ?
    C42 N2 C36 C41 . . . . -1.3(3) ?
    C2 C1 C5 C4 . . . . -3.9(2) ?
    C2 C1 C5 C25 . . . . 177.4(2) ?
    C5 C1 C2 F1 . . . . -134.0(2) ?
    C5 C1 C2 F2 . . . . 106.1(2) ?
    C5 C1 C2 C3 . . . . -12.4(2) ?
    C2 C1 C6 C7 . . . . 138.9(2) ?
    C2 C1 C6 C9 . . . . -41.0(3) ?
    C6 C1 C2 F1 . . . . 48.5(2) ?
    C6 C1 C2 F2 . . . . -71.4(2) ?
    C6 C1 C2 C3 . . . . 170.05(19) ?
    C5 C1 C6 C7 . . . . -38.0(4) ?
    C5 C1 C6 C9 . . . . 142.0(2) ?
    C6 C1 C5 C4 . . . . 173.3(2) ?
    C6 C1 C5 C25 . . . . -5.4(4) ?
    F1 C2 C3 F3 . . . . 31.7(2) ?
    F1 C2 C3 F4 . . . . -88.8(2) ?
    F1 C2 C3 C4 . . . . 147.60(19) ?
    F2 C2 C3 F3 . . . . 147.18(18) ?
    F2 C2 C3 F4 . . . . 26.7(2) ?
    F2 C2 C3 C4 . . . . -96.9(2) ?
    C1 C2 C3 F3 . . . . -93.1(2) ?
    C1 C2 C3 F4 . . . . 146.34(19) ?
    C1 C2 C3 C4 . . . . 22.7(2) ?
    F3 C3 C4 F5 . . . . -32.1(2) ?
    F3 C3 C4 F6 . . . . -148.90(18) ?
    F3 C3 C4 C5 . . . . 90.8(2) ?
    F4 C3 C4 F5 . . . . 88.6(2) ?
    F4 C3 C4 F6 . . . . -28.2(2) ?
    F4 C3 C4 C5 . . . . -148.48(19) ?
    C2 C3 C4 F5 . . . . -147.66(19) ?
    C2 C3 C4 F6 . . . . 95.5(2) ?
    C2 C3 C4 C5 . . . . -24.8(2) ?
    F5 C4 C5 C1 . . . . 140.05(19) ?
    F5 C4 C5 C25 . . . . -41.0(2) ?
    F6 C4 C5 C1 . . . . -99.9(2) ?
    F6 C4 C5 C25 . . . . 79.0(2) ?
    C3 C4 C5 C1 . . . . 18.6(2) ?
    C3 C4 C5 C25 . . . . -162.5(2) ?
    C1 C5 C25 C26 . . . . 135.6(2) ?
    C1 C5 C25 C28 . . . . -47.8(3) ?
    C4 C5 C25 C26 . . . . -43.1(3) ?
    C4 C5 C25 C28 . . . . 133.5(2) ?
    C1 C6 C7 S1 . . . . 177.90(19) ?
    C1 C6 C7 C10 . . . . -4.9(4) ?
    C1 C6 C9 C8 . . . . -177.0(2) ?
    C7 C6 C9 C8 . . . . 3.0(3) ?
    C9 C6 C7 S1 . . . . -2.1(2) ?
    C9 C6 C7 C10 . . . . 175.1(2) ?
    S1 C8 C9 C6 . . . . -2.4(2) ?
    S1 C8 C11 C12 . . . . 25.0(3) ?
    S1 C8 C11 C16 . . . . -157.19(19) ?
    C9 C8 C11 C12 . . . . -155.0(2) ?
    C9 C8 C11 C16 . . . . 22.8(3) ?
    C11 C8 C9 C6 . . . . 177.6(2) ?
    C8 C11 C12 C13 . . . . 178.6(2) ?
    C8 C11 C16 C15 . . . . -178.0(2) ?
    C12 C11 C16 C15 . . . . -0.2(3) ?
    C16 C11 C12 C13 . . . . 0.8(3) ?
    C11 C12 C13 C14 . . . . -0.5(3) ?
    C12 C13 C14 N1 . . . . -179.0(2) ?
    C12 C13 C14 C15 . . . . -0.3(3) ?
    N1 C14 C15 C16 . . . . 179.8(2) ?
    N1 C14 C15 C18 . . . . 0.0(2) ?
    C13 C14 C15 C16 . . . . 0.9(3) ?
    C13 C14 C15 C18 . . . . -178.9(2) ?
    C14 C15 C16 C11 . . . . -0.6(3) ?
    C14 C15 C18 C17 . . . . -0.7(2) ?
    C14 C15 C18 C19 . . . . 178.0(2) ?
    C16 C15 C18 C17 . . . . 179.6(2) ?
    C16 C15 C18 C19 . . . . -1.7(5) ?
    C18 C15 C16 C11 . . . . 179.1(2) ?
    N1 C17 C18 C15 . . . . 1.0(2) ?
    N1 C17 C18 C19 . . . . -177.9(2) ?
    N1 C17 C22 C21 . . . . 179.2(2) ?
    C18 C17 C22 C21 . . . . 0.1(2) ?
    C22 C17 C18 C15 . . . . -179.6(2) ?
    C22 C17 C18 C19 . . . . 1.5(3) ?
    C15 C18 C19 C20 . . . . -179.9(2) ?
    C17 C18 C19 C20 . . . . -1.4(3) ?
    C18 C19 C20 C21 . . . . -0.1(3) ?
    C19 C20 C21 C22 . . . . 1.7(4) ?
    C20 C21 C22 C17 . . . . -1.6(4) ?
    C5 C25 C26 C27 . . . . 178.7(2) ?
    C5 C25 C28 S2 . . . . -177.96(18) ?
    C5 C25 C28 C29 . . . . 1.4(4) ?
    C26 C25 C28 S2 . . . . -1.0(2) ?
    C26 C25 C28 C29 . . . . 178.3(2) ?
    C28 C25 C26 C27 . . . . 1.7(2) ?
    C25 C26 C27 S2 . . . . -1.5(2) ?
    C25 C26 C27 C30 . . . . 179.9(2) ?
    S2 C27 C30 C31 . . . . -23.2(3) ?
    S2 C27 C30 C35 . . . . 157.56(18) ?
    C26 C27 C30 C31 . . . . 155.3(2) ?
    C26 C27 C30 C35 . . . . -23.9(3) ?
    C27 C30 C31 C32 . . . . -178.7(2) ?
    C27 C30 C35 C34 . . . . 178.6(2) ?
    C31 C30 C35 C34 . . . . -0.7(3) ?
    C35 C30 C31 C32 . . . . 0.5(3) ?
    C30 C31 C32 C33 . . . . 0.1(2) ?
    C31 C32 C33 N2 . . . . 179.6(2) ?
    C31 C32 C33 C34 . . . . -0.7(3) ?
    N2 C33 C34 C35 . . . . -179.7(2) ?
    N2 C33 C34 C37 . . . . 0.3(2) ?
    C32 C33 C34 C35 . . . . 0.5(3) ?
    C32 C33 C34 C37 . . . . -179.5(2) ?
    C33 C34 C35 C30 . . . . 0.1(2) ?
    C33 C34 C37 C36 . . . . -0.4(2) ?
    C33 C34 C37 C38 . . . . -179.2(2) ?
    C35 C34 C37 C36 . . . . 179.6(2) ?
    C35 C34 C37 C38 . . . . 0.8(4) ?
    C37 C34 C35 C30 . . . . -179.9(2) ?
    N2 C36 C37 C34 . . . . 0.3(2) ?
    N2 C36 C37 C38 . . . . 179.3(2) ?
    N2 C36 C41 C40 . . . . -179.0(2) ?
    C37 C36 C41 C40 . . . . 1.0(3) ?
    C41 C36 C37 C34 . . . . -179.7(2) ?
    C41 C36 C37 C38 . . . . -0.7(3) ?
    C34 C37 C38 C39 . . . . 179.0(2) ?
    C36 C37 C38 C39 . . . . 0.2(3) ?
    C37 C38 C39 C40 . . . . -0.2(3) ?
    C38 C39 C40 C41 . . . . 0.5(4) ?
    C39 C40 C41 C36 . . . . -0.9(3) ?
loop_
    _geom_hbond_atom_site_label_D
    _geom_hbond_atom_site_label_H
    _geom_hbond_atom_site_label_A
    _geom_hbond_site_symmetry_D
    _geom_hbond_site_symmetry_H
    _geom_hbond_site_symmetry_A
    _geom_hbond_distance_DH
    _geom_hbond_distance_HA
    _geom_hbond_distance_DA
    _geom_hbond_angle_DHA
    _geom_hbond_publ_flag
    C26 H26 F2 . . 3_676 0.95 2.44 3.290(2) 149.30(14) yes
