# Supplementary material for: 1,2-Bis[5-(9-ethyl-9H-carbazol-3-yl)-2-methyl­thio­phen-3-yl]-3,3,4,4,5,5-hexa­fluoro­cyclo­pentene
Source: Acta Crystallogr Sect E Struct Rep Online. 2011 Jul 30;67(Pt 8):o2194. doi: 10.1107/S1600536811029539 (PMC3213625; doi:10.1107/S1600536811029539)
Supplement: Supplementary file 2 [file e-67-o2194-Isup2.hkl]

# 
# h,k,l, Fc-squared, Fo-squared, sigma(Fo-squared) and status flag 
# 
data_I
_shelx_title '  3CZ-DAE_9' 
_shelx_refln_list_code          4 
_shelx_F_calc_maximum      308.85 
_exptl_crystal_F_000      1560.00 
_reflns_d_resolution_high  0.8300 
 
loop_ 
 _symmetry_equiv_pos_as_xyz 
 'x, y, z' 
 '-x, y+1/2, -z+1/2' 
 '-x, -y, -z' 
 'x, -y-1/2, z-1/2' 
 
_cell_length_a    14.6687 
_cell_length_b    17.0977 
_cell_length_c    14.0017 
_cell_angle_alpha  90.000 
_cell_angle_beta   95.798 
_cell_angle_gamma  90.000 
 
_shelx_F_squared_multiplier     1.000 
 
loop_ 
 _refln_index_h 
 _refln_index_k 
 _refln_index_l 
 _refln_F_squared_calc 
 _refln_F_squared_meas 
 _refln_F_squared_sigma 
 _refln_observed_status 
   1   0   0     6813.18     7756.01    143.11 o 
   2   0   0      600.14      602.95      6.55 o 
   3   0   0    29096.49    36080.24    986.50 o 
   4   0   0     7572.58     8302.44    129.78 o 
   5   0   0     3528.71     4016.82     53.33 o 
   6   0   0     1365.77     1713.93     22.52 o 
   7   0   0     3188.25     3066.48     39.53 o 
   8   0   0     5485.61     4559.55     80.07 o 
   9   0   0     9279.58     7859.92    172.02 o 
  10   0   0      609.35      495.03     28.75 o 
  11   0   0      390.59      334.82     37.22 o 
  12   0   0      897.33      889.62     51.11 o 
  13   0   0      567.79      544.83     34.36 o 
  14   0   0     2195.77     2046.43     83.40 o 
  15   0   0      442.43      492.73     29.13 o 
  16   0   0        2.02       -4.87     10.62 o 
  17   0   0      243.02      227.49     61.57 o 
   1   1   0     1144.76     1233.48     11.99 o 
   2   1   0     6177.72     7348.57     81.06 o 
   3   1   0     9823.70    10507.05    195.70 o 
   4   1   0    10106.32    10943.43    135.91 o 
   5   1   0      207.96      218.27      6.85 o 
   6   1   0     2325.91     2052.78     17.77 o 
   7   1   0      820.08      790.51      8.89 o 
   8   1   0     4662.90     4085.85     44.25 o 
   9   1   0       56.77      103.27      4.22 o 
  10   1   0      479.53      397.93     18.53 o 
  11   1   0     3150.25     3257.35     92.28 o 
  12   1   0        2.54       15.95      9.47 o 
  13   1   0      718.93      683.48     34.42 o 
  14   1   0        2.00       23.32     11.19 o 
  15   1   0        9.70        4.28      9.02 o 
  16   1   0        7.73        5.41      7.87 o 
  17   1   0      378.67      343.81     15.08 o 
   0   2   0     8021.74     9132.49    146.81 o 
   1   2   0    17701.53    21301.37    302.69 o 
   2   2   0     6381.37     7212.33     76.36 o 
   3   2   0     6056.71     6819.92     71.69 o 
   4   2   0      692.31      620.51      7.67 o 
   5   2   0      698.35      870.26     10.04 o 
   6   2   0     2366.72     2586.74     30.40 o 
   7   2   0      418.02      345.12      4.87 o 
   8   2   0     1231.68     1310.80     14.41 o 
   9   2   0        1.38       19.37      3.71 o 
  10   2   0      583.39      525.16     17.30 o 
  11   2   0       20.33       16.04     10.33 o 
  12   2   0      296.50      247.80     17.37 o 
  13   2   0      377.00      423.82     21.24 o 
  14   2   0       64.29       76.65     12.94 o 
  15   2   0       10.50       15.35     11.91 o 
  16   2   0        1.36        1.51      7.43 o 
  17   2   0      275.88      269.96     13.36 o 
   1   3   0      226.76      267.18      4.27 o 
   2   3   0    17256.38    19466.70    282.23 o 
   3   3   0     1561.31     1868.65     19.80 o 
   4   3   0      640.29      586.21      7.69 o 
   5   3   0     1584.53     1477.04     16.72 o 
   6   3   0       62.58       60.88      3.52 o 
   7   3   0     1833.52     1852.85     20.37 o 
   8   3   0      170.15      137.19      3.82 o 
   9   3   0       97.41       57.13      4.36 o 
  10   3   0      121.20      166.79     11.99 o 
  11   3   0     3750.16     3594.37     88.61 o 
  12   3   0     1426.73     1541.57     49.78 o 
  13   3   0     1115.71      963.21     38.52 o 
  14   3   0      192.09      266.24     18.03 o 
  15   3   0        2.75        0.48      7.97 o 
  16   3   0      573.73      650.84     24.86 o 
  17   3   0      280.82      303.71     12.72 o 
   0   4   0    85114.08    99876.20   4948.33 o 
   1   4   0    23126.79    28042.87    483.82 o 
   2   4   0      961.12     1069.51     12.95 o 
   3   4   0      599.63      715.05      8.35 o 
   4   4   0      702.44      594.77      8.04 o 
   5   4   0     3651.98     3696.13     41.26 o 
   6   4   0      127.39       72.22      3.40 o 
   7   4   0     3411.10     3583.98     41.78 o 
   8   4   0        6.63       40.91      2.83 o 
   9   4   0       40.92       35.31      3.76 o 
  10   4   0       45.45       77.03     10.28 o 
  11   4   0      573.14      623.74     23.16 o 
  12   4   0       19.54       18.86      9.73 o 
  13   4   0     2316.45     2448.95     69.95 o 
  14   4   0      535.52      596.02     23.84 o 
  15   4   0       19.75        1.68      8.37 o 
  16   4   0      208.16      218.06     13.65 o 
  17   4   0      559.34      568.76     16.81 o 
   1   5   0    21904.78    23762.26    389.21 o 
   2   5   0      183.46      342.50      4.88 o 
   3   5   0     2168.16     1813.52     28.90 o 
   4   5   0      660.32      789.56     11.36 o 
   5   5   0      368.67      426.23      6.95 o 
   6   5   0     3712.07     3774.05     47.04 o 
   7   5   0      234.54      222.54      5.91 o 
   8   5   0     2184.10     2023.78     27.00 o 
   9   5   0      207.99      212.08      7.14 o 
  10   5   0     1077.07     1049.24     30.48 o 
  11   5   0       28.30       26.79      8.54 o 
  12   5   0      159.88      180.43     12.94 o 
  13   5   0      228.16      264.63     17.82 o 
  14   5   0       16.46       15.07      9.14 o 
  15   5   0       89.58      106.46     11.99 o 
  16   5   0       58.29       75.44      8.89 o 
  17   5   0        1.43        0.25      5.25 o 
   0   6   0    17437.07    17700.62    394.86 o 
   1   6   0      902.34     1345.08     17.83 o 
   2   6   0      397.26      230.04      6.86 o 
   3   6   0     5018.64     4534.82     49.39 o 
   4   6   0     5449.91     5451.21     62.25 o 
   5   6   0     3511.70     3637.96     43.09 o 
   6   6   0      273.92      213.48      5.09 o 
   7   6   0     6036.80     5732.14     75.78 o 
   8   6   0      179.42      219.54      9.65 o 
   9   6   0      773.12      901.24     19.43 o 
  10   6   0       41.73       43.06      6.87 o 
  11   6   0        0.27       -5.42      9.19 o 
  12   6   0     1675.73     1724.49     45.62 o 
  13   6   0      558.84      494.12     27.31 o 
  14   6   0      779.47      692.87     24.69 o 
  15   6   0     1218.65     1241.67     39.11 o 
  16   6   0        8.43        4.11      7.17 o 
   1   7   0      191.84       67.59      2.81 o 
   2   7   0       26.95        3.67      1.99 o 
   3   7   0      206.08      273.72      5.42 o 
   4   7   0     2635.59     2477.54     36.81 o 
   5   7   0     5732.18     5535.84     79.43 o 
   6   7   0        7.58        8.92      2.84 o 
   7   7   0      806.95      663.78     12.74 o 
   8   7   0      147.23      164.33      9.35 o 
   9   7   0     1225.62     1213.32     35.96 o 
  10   7   0      419.39      414.92     13.46 o 
  11   7   0       32.70       86.40     11.57 o 
  12   7   0      163.47      183.17     12.98 o 
  13   7   0      578.66      588.74     21.12 o 
  14   7   0       10.99        0.82      6.19 o 
  15   7   0      284.23      292.21     16.48 o 
  16   7   0      191.33      193.69      9.90 o 
   0   8   0     5169.01     5635.61    100.21 o 
   1   8   0      202.23      273.86      4.85 o 
   2   8   0     2448.75     2901.25     27.41 o 
   3   8   0      799.74      758.17     12.32 o 
   4   8   0      112.77      119.24      4.16 o 
   5   8   0        1.02       10.86      2.70 o 
   6   8   0      366.00      279.32      7.68 o 
   7   8   0     1040.98      932.23     21.38 o 
   8   8   0      342.42      420.68     13.43 o 
   9   8   0       93.49       70.77     10.91 o 
  10   8   0      101.79      122.76      8.85 o 
  11   8   0      327.55      306.39     13.68 o 
  12   8   0     2402.92     2278.59     62.68 o 
  13   8   0      243.48      262.99     14.10 o 
  14   8   0      153.35      178.09     11.26 o 
  15   8   0      230.82      213.14     13.61 o 
  16   8   0       72.50       54.19      8.65 o 
   1   9   0     3564.52     3467.06     34.77 o 
   2   9   0      474.55      658.59      7.79 o 
   3   9   0      396.71      571.25      7.78 o 
   4   9   0      864.47      757.26     10.49 o 
   5   9   0     1430.72     1331.62     21.82 o 
   6   9   0     1671.82     1488.17     28.21 o 
   7   9   0      174.06      111.35      5.78 o 
   8   9   0     3350.37     3375.13     67.93 o 
   9   9   0      592.27      642.65     20.32 o 
  10   9   0     2393.63     2423.57     51.72 o 
  11   9   0      329.83      318.30     13.80 o 
  12   9   0      121.63      125.66     13.05 o 
  13   9   0      267.07      287.07     14.52 o 
  14   9   0      149.54      132.42      9.61 o 
  15   9   0       66.36       73.84     10.29 o 
   0  10   0      211.83      167.72      5.31 o 
   1  10   0     2193.86     2592.96     26.36 o 
   2  10   0      790.61      845.02     10.61 o 
   3  10   0      307.74      234.75      7.44 o 
   4  10   0      685.29      606.95      9.24 o 
   5  10   0      774.23      583.67     10.60 o 
   6  10   0      394.87      469.10     12.11 o 
   7  10   0       13.30       15.67      5.28 o 
   8  10   0      196.89      184.63     11.49 o 
   9  10   0      627.93      682.93     19.99 o 
  10  10   0     1256.87     1229.18     35.90 o 
  11  10   0       77.55       88.96      8.96 o 
  12  10   0      130.51      144.81     11.31 o 
  13  10   0      511.72      444.81     21.28 o 
  14  10   0      136.03      129.25      9.10 o 
  15  10   0        0.70       12.67      5.66 o 
   1  11   0       64.31       67.90      3.65 o 
   2  11   0       50.50       47.73      3.41 o 
   3  11   0        5.49       15.23      3.29 o 
   4  11   0      331.52      341.79     14.13 o 
   5  11   0      872.29      779.71     19.33 o 
   6  11   0      281.58      322.87     11.99 o 
   7  11   0      496.43      516.27     16.58 o 
   8  11   0      395.81      387.63     14.49 o 
   9  11   0      139.21      129.41     11.17 o 
  10  11   0      209.00      199.25     11.66 o 
  11  11   0      103.46      127.54     11.45 o 
  12  11   0      335.71      305.81     13.65 o 
  13  11   0      486.90      465.85     17.53 o 
  14  11   0      401.43      357.46     18.90 o 
   0  12   0      301.68      171.21      7.38 o 
   1  12   0       23.39       35.12      4.57 o 
   2  12   0     1143.73     1166.04     45.66 o 
   3  12   0        2.89        4.58      5.55 o 
   4  12   0      315.10      383.48     14.10 o 
   5  12   0      417.81      396.96     15.41 o 
   6  12   0       20.09       61.43     14.69 o 
   7  12   0      496.07      576.76     34.03 o 
   8  12   0     1483.60     1496.59     37.66 o 
   9  12   0      338.56      334.52     16.74 o 
  10  12   0      185.51      194.35     11.98 o 
  11  12   0      980.74      998.50     24.75 o 
  12  12   0     1724.95     1648.80     43.97 o 
  13  12   0       43.51       38.91      5.72 o 
  14  12   0       15.56       23.16      6.46 o 
   1  13   0     1120.71     1109.87     25.44 o 
   2  13   0        0.98        1.04      6.69 o 
   3  13   0      136.53      139.46     10.44 o 
   4  13   0     1607.90     1607.22     38.64 o 
   5  13   0      796.25      828.88     25.96 o 
   6  13   0      551.36      519.71     19.11 o 
   7  13   0      282.61      399.48     24.07 o 
   8  13   0      509.44      517.46     25.38 o 
   9  13   0        9.99       41.66     11.03 o 
  10  13   0       31.16       26.22      9.46 o 
  11  13   0       73.88       82.29      9.75 o 
  12  13   0      323.31      304.35     12.17 o 
  13  13   0       16.34       16.59      7.48 o 
   0  14   0      697.41      627.25     29.35 o 
   1  14   0      851.13      750.06     20.65 o 
   2  14   0      729.21      764.97     23.22 o 
   3  14   0       86.22      104.11     11.76 o 
   4  14   0      331.11      420.29     20.45 o 
   5  14   0      612.40      587.13     21.22 o 
   6  14   0        0.21        2.89      7.06 o 
   7  14   0      656.92      684.60     29.43 o 
   8  14   0       67.17       70.96     12.70 o 
   9  14   0       15.90       33.28      9.17 o 
  10  14   0       42.93       40.21      8.94 o 
  11  14   0       15.91       10.21      6.77 o 
  12  14   0      241.59      211.32     17.16 o 
   1  15   0     1731.43     1649.97     44.85 o 
   2  15   0      408.49      492.00     21.59 o 
   3  15   0     3368.21     3438.73     92.03 o 
   4  15   0     1760.36     1785.13     47.42 o 
   5  15   0      291.31      271.93     14.94 o 
   6  15   0      507.67      536.22     19.72 o 
   7  15   0       11.87       29.71     11.21 o 
   8  15   0        7.94        8.62      8.55 o 
   9  15   0      182.63      174.54     13.34 o 
  10  15   0       17.98       29.04     10.77 o 
  11  15   0      160.05      154.26     13.31 o 
  12  15   0       72.77       59.25     11.55 o 
   0  16   0     2253.05     2175.43     69.26 o 
   1  16   0      211.39      201.61     13.05 o 
   2  16   0      122.20      140.98     12.42 o 
   3  16   0      345.89      334.74     18.16 o 
   4  16   0      841.90      806.58     24.10 o 
   5  16   0     1350.72     1396.04     37.79 o 
   6  16   0       30.70       53.62      8.87 o 
   7  16   0      198.48      229.14     15.35 o 
   8  16   0      171.62      178.45     17.63 o 
   9  16   0       42.99       46.67      9.53 o 
  10  16   0        3.93        9.73      5.74 o 
  11  16   0       52.63       31.74      9.56 o 
   1  17   0      808.65      810.70     27.96 o 
   2  17   0       24.89       27.73      8.95 o 
   3  17   0      537.48      540.37     21.76 o 
   4  17   0      227.54      238.42     12.46 o 
   5  17   0       40.14       47.71      9.45 o 
   6  17   0      326.76      269.73     15.92 o 
   7  17   0       47.59       41.02      8.37 o 
   8  17   0      655.17      678.03     25.82 o 
   9  17   0       14.38        3.95      5.56 o 
   0  18   0       27.87       17.87     11.81 o 
   1  18   0       48.50       58.71      8.87 o 
   2  18   0       26.42       46.35      8.19 o 
   3  18   0      260.75      259.90     15.91 o 
   4  18   0       66.35       56.56      9.07 o 
   5  18   0       61.96       56.84      7.91 o 
   6  18   0      136.63      103.50      9.21 o 
   7  18   0       33.88       48.90      7.00 o 
   8  18   0       78.61       72.92     10.03 o 
   1  19   0       42.60       34.80      8.95 o 
   2  19   0        7.30        0.67      5.97 o 
   3  19   0        3.00        1.09      6.65 o 
   4  19   0        2.21        6.23      6.67 o 
   5  19   0      152.29      136.09     16.45 o 
   6  19   0       71.97       67.60      9.24 o 
   0  20   0     1049.40     1101.33     39.67 o 
   1  20   0      151.33      145.88     12.17 o 
   2  20   0      129.52      111.79      8.12 o 
   3  20   0        0.03       -7.82      7.82 o 
   4  20   0       34.24       42.19      8.70 o 
 -17   1   1       79.21       77.01     21.26 o 
 -16   1   1      155.54      194.21     12.60 o 
 -15   1   1       64.53       53.11     12.59 o 
 -14   1   1      594.46      590.58     24.53 o 
 -13   1   1       10.96       22.72     10.03 o 
 -12   1   1     1554.18     1539.46     45.16 o 
 -11   1   1     2857.83     2770.57     75.53 o 
 -10   1   1      628.87      560.41     24.47 o 
  -9   1   1     1617.18     1514.30     19.45 o 
  -8   1   1     5987.58     5401.34     63.01 o 
  -7   1   1     3415.09     3392.66     35.42 o 
  -6   1   1     4453.30     4616.74     45.65 o 
  -5   1   1     6698.99     7197.76     77.79 o 
  -4   1   1     4910.16     4784.88     47.26 o 
  -3   1   1      240.95      315.73      5.85 o 
  -2   1   1    26999.63    33435.04    572.50 o 
  -1   1   1     2025.91     2303.15     14.50 o 
   0   1   1     1265.65     1362.78      8.60 o 
   1   1   1     3337.59     3612.66     29.61 o 
   2   1   1    15578.31    18665.17    251.53 o 
   3   1   1     2223.86     2335.36     19.09 o 
   4   1   1     1884.19     2095.20     18.12 o 
   5   1   1      471.70      420.04      6.52 o 
   6   1   1     3668.55     3833.52     34.51 o 
   7   1   1      203.78      156.71      6.38 o 
   8   1   1      567.28      568.80     13.91 o 
   9   1   1        7.48        8.21      5.07 o 
  10   1   1      329.53      430.62     19.54 o 
  11   1   1       43.60       81.22     11.21 o 
  12   1   1      883.49      915.18     41.32 o 
  13   1   1       16.71       12.24      9.74 o 
  14   1   1      465.91      539.62     23.13 o 
  15   1   1      286.05      280.98     17.32 o 
  16   1   1      982.32      978.27     30.57 o 
  17   1   1       69.81       88.65      9.23 o 
 -17   2   1      194.49      236.00     12.32 o 
 -16   2   1       94.31       81.73     10.85 o 
 -15   2   1        0.88        6.07      8.97 o 
 -14   2   1     3425.23     3232.26     92.45 o 
 -13   2   1      655.96      656.79     28.18 o 
 -12   2   1       73.65       81.94     14.44 o 
 -11   2   1      134.59      140.62     14.04 o 
 -10   2   1        1.41        7.87      4.67 o 
  -9   2   1     1266.07     1212.72     17.32 o 
  -8   2   1     7699.35     7956.36    107.41 o 
  -7   2   1     4309.14     4792.43     54.78 o 
  -6   2   1     3454.57     3670.91     38.40 o 
  -5   2   1      389.83      307.90      5.41 o 
  -4   2   1     1016.59     1287.66     13.87 o 
  -3   2   1    63563.09    75596.16   2024.02 o 
  -2   2   1     6093.18     6618.14     73.44 o 
  -1   2   1     2262.94     1938.46     13.23 o 
   0   2   1     1007.74     1085.77     11.13 o 
   1   2   1      924.23     1037.82      7.18 o 
   2   2   1     4551.83     5188.58     51.17 o 
   3   2   1     2370.14     2569.73     20.51 o 
   4   2   1      579.34      548.28      6.38 o 
   5   2   1     1735.48     1808.31     17.06 o 
   6   2   1     1878.03     1882.95     18.48 o 
   7   2   1     3517.41     4076.36     42.40 o 
   8   2   1      600.69      399.03      6.82 o 
   9   2   1     2182.81     2011.01     33.97 o 
  10   2   1      984.91      761.79     27.12 o 
  11   2   1        2.94       -0.79      9.66 o 
  12   2   1     4726.12     4677.73    134.64 o 
  13   2   1      184.83      161.38     15.68 o 
  14   2   1      128.70      180.28     14.54 o 
  15   2   1       92.57      105.44     12.43 o 
  16   2   1      191.14      195.08     14.34 o 
  17   2   1      118.40      109.97     19.82 o 
 -17   3   1       39.90       44.89      7.88 o 
 -16   3   1        5.24        6.31      7.78 o 
 -15   3   1       18.12        4.66      8.34 o 
 -14   3   1      289.63      302.49     17.30 o 
 -13   3   1      158.79      157.75     14.03 o 
 -12   3   1      265.33      256.63     17.36 o 
 -11   3   1      149.71      241.27     13.05 o 
 -10   3   1        2.14        5.14      4.46 o 
  -9   3   1      160.25      170.89      6.38 o 
  -8   3   1      189.71      283.21      5.79 o 
  -7   3   1       45.44      124.47      4.51 o 
  -6   3   1       40.93       30.62      3.27 o 
  -5   3   1      198.38      160.51      3.68 o 
  -4   3   1      490.78      605.69      7.68 o 
  -3   3   1      646.12      950.11      8.32 o 
  -2   3   1    10242.51    12718.46    153.86 o 
  -1   3   1     4861.85     5052.38     44.99 o 
   0   3   1     9633.60    11366.53    134.46 o 
   1   3   1     2068.69     2255.29     20.50 o 
   2   3   1        3.62        5.59      1.67 o 
   3   3   1      618.18      611.99      6.49 o 
   4   3   1      580.21      607.66      7.65 o 
   5   3   1     3955.60     4091.62     47.95 o 
   6   3   1      234.90      277.04      5.33 o 
   7   3   1      231.70      349.12      5.30 o 
   8   3   1        4.05       27.21      3.42 o 
   9   3   1      263.44      211.02      9.29 o 
  10   3   1     1334.66     1346.94     35.39 o 
  11   3   1     3067.14     3130.07     84.71 o 
  12   3   1        2.64        9.23      9.43 o 
  13   3   1      403.56      365.44     23.22 o 
  14   3   1      883.86      858.98     32.49 o 
  15   3   1        1.97       -8.72      8.72 o 
  16   3   1     1293.69     1283.76     39.82 o 
  17   3   1      236.93      241.47     11.06 o 
 -17   4   1        1.70       -0.24      6.52 o 
 -16   4   1       20.74       45.90      8.51 o 
 -15   4   1       56.25       92.77     12.14 o 
 -14   4   1     1100.02     1228.24     40.47 o 
 -13   4   1        6.18        4.23      9.24 o 
 -12   4   1      824.24      786.43     25.90 o 
 -11   4   1      572.15      556.49     17.83 o 
 -10   4   1       87.10       66.98      6.93 o 
  -9   4   1     4811.42     4594.40     58.76 o 
  -8   4   1     3610.21     3206.27     37.53 o 
  -7   4   1      184.10      254.44      5.77 o 
  -6   4   1     4799.57     5220.31     62.95 o 
  -5   4   1      564.74      486.40      7.87 o 
  -4   4   1      329.51      239.31      6.89 o 
  -3   4   1     2663.95     2750.27     23.35 o 
  -2   4   1    17759.88    18948.40    271.28 o 
  -1   4   1       65.62       62.07      3.68 o 
   0   4   1    56759.13    67477.91   1772.58 o 
   1   4   1       10.08       10.29      2.42 o 
   2   4   1      362.63      392.39      7.94 o 
   3   4   1      722.76      615.45      7.66 o 
   4   4   1      328.17      532.37      7.78 o 
   5   4   1      226.59      231.52      4.94 o 
   6   4   1       97.36       63.89      4.91 o 
   7   4   1     8052.14     8090.75    113.59 o 
   8   4   1      187.76      181.58      5.81 o 
   9   4   1       26.22       19.76      4.52 o 
  10   4   1     1103.88     1169.19     35.98 o 
  11   4   1        5.27       11.22      8.38 o 
  12   4   1      179.99      169.90     16.20 o 
  13   4   1      201.11      221.86     16.23 o 
  14   4   1       14.14       35.96      9.83 o 
  15   4   1       23.27       19.34      9.77 o 
  16   4   1       12.97       13.85      7.18 o 
  17   4   1      135.39      129.50      8.26 o 
 -17   5   1       13.48        3.19      5.84 o 
 -16   5   1       37.48       55.50      8.78 o 
 -15   5   1      578.52      670.93     24.56 o 
 -14   5   1        8.92       18.10      9.87 o 
 -13   5   1       47.41       83.08     11.89 o 
 -12   5   1     1871.21     1884.31     48.62 o 
 -11   5   1     4731.86     4725.23    105.69 o 
 -10   5   1      199.88      206.26      8.31 o 
  -9   5   1     2380.45     2017.57     32.04 o 
  -8   5   1      864.51      561.99      8.50 o 
  -7   5   1       63.91      115.97      4.21 o 
  -6   5   1      483.49      271.59      5.94 o 
  -5   5   1     5782.86     5642.00     67.67 o 
  -4   5   1     9406.34     9210.30    110.67 o 
  -3   5   1     2034.06     2080.44     26.43 o 
  -2   5   1     1905.24     1975.77     17.37 o 
  -1   5   1    40464.67    46734.87   1040.18 o 
   0   5   1    39241.57    47747.00   1071.02 o 
   1   5   1      873.00     1044.37     11.28 o 
   2   5   1     4936.98     5343.50     53.98 o 
   3   5   1      409.59      579.34      9.17 o 
   4   5   1     4998.98     5220.73     56.34 o 
   5   5   1        2.29       68.51      3.85 o 
   6   5   1     2608.60     2866.02     34.95 o 
   7   5   1     2915.39     2913.26     36.75 o 
   8   5   1     3465.47     3320.57     52.11 o 
   9   5   1       40.85       38.52      4.37 o 
  10   5   1     3884.45     3823.46     93.07 o 
  11   5   1      929.50     1003.60     30.93 o 
  12   5   1      143.57      155.58     15.38 o 
  13   5   1      251.75      203.23     14.94 o 
  14   5   1       10.33       25.14     10.04 o 
  15   5   1      554.88      503.71     40.90 o 
  16   5   1       65.18       49.19      8.46 o 
 -16   6   1       78.10       87.84      9.67 o 
 -15   6   1      136.80      137.85     11.17 o 
 -14   6   1      494.34      462.38     21.23 o 
 -13   6   1        5.33        8.56      8.69 o 
 -12   6   1      131.60      184.28     13.16 o 
 -11   6   1      188.36      215.62     11.25 o 
 -10   6   1        1.73        6.23      5.56 o 
  -9   6   1     1711.74     1620.32     31.94 o 
  -8   6   1     1243.88     1104.15     15.73 o 
  -7   6   1       29.24        8.48      2.87 o 
  -6   6   1       78.23       70.34      3.93 o 
  -5   6   1      236.71      246.84      6.63 o 
  -4   6   1     3840.96     4009.20     45.75 o 
  -3   6   1     2542.80     2432.76     24.46 o 
  -2   6   1      317.30      267.03      6.09 o 
  -1   6   1     5837.18     6185.84     67.79 o 
   0   6   1    11920.76    13400.43    177.98 o 
   1   6   1      660.38      569.45      7.42 o 
   2   6   1     2934.25     3021.66     34.46 o 
   3   6   1     7411.23     7960.54    109.12 o 
   4   6   1      124.99      203.58      4.71 o 
   5   6   1     2249.55     2123.47     24.01 o 
   6   6   1     2290.85     2306.20     28.35 o 
   7   6   1     2479.40     2504.95     31.35 o 
   8   6   1     4269.40     4210.87     75.27 o 
   9   6   1        4.03       17.10      5.96 o 
  10   6   1       88.33      130.70     10.26 o 
  11   6   1      304.31      356.11     17.15 o 
  12   6   1     2931.82     2724.46     80.25 o 
  13   6   1     2741.27     2606.52     83.86 o 
  14   6   1      151.74      165.96     13.83 o 
  15   6   1      216.27      197.14     15.44 o 
  16   6   1       23.72       18.60      7.13 o 
 -16   7   1       65.00       44.92      7.01 o 
 -15   7   1      105.98      101.04      9.82 o 
 -14   7   1       93.53      122.34     12.81 o 
 -13   7   1      128.25      147.09     11.47 o 
 -12   7   1        5.94        1.70      7.53 o 
 -11   7   1       76.54      125.42     10.04 o 
 -10   7   1      390.88      389.51     13.61 o 
  -9   7   1       50.51       63.92      7.38 o 
  -8   7   1     1345.53     1185.33     16.55 o 
  -7   7   1       75.62       83.49      4.13 o 
  -6   7   1     2783.34     2857.03     33.42 o 
  -5   7   1       22.36       14.38      3.15 o 
  -4   7   1      318.12      253.13      4.56 o 
  -3   7   1     2399.94     2191.85     20.37 o 
  -2   7   1      683.32      789.87      9.50 o 
  -1   7   1       34.59       54.55      2.84 o 
   0   7   1     1915.10     1925.83     25.40 o 
   1   7   1     2740.69     2701.15     26.39 o 
   2   7   1      145.35      164.39      5.18 o 
   3   7   1    18057.56    17744.95    296.28 o 
   4   7   1     4983.67     4463.43     60.13 o 
   5   7   1     4690.44     4451.17     54.40 o 
   6   7   1       98.51      105.99      4.04 o 
   7   7   1     1843.02     1977.68     27.62 o 
   8   7   1     1153.97     1114.44     20.17 o 
   9   7   1      363.25      409.74     13.31 o 
  10   7   1       21.33       25.32      7.89 o 
  11   7   1     2156.96     2132.21     56.41 o 
  12   7   1     1469.64     1459.60     42.64 o 
  13   7   1      174.93      176.45     12.41 o 
  14   7   1       97.30       93.11     15.38 o 
  15   7   1      763.74      672.10     23.19 o 
  16   7   1      165.74      173.64     11.74 o 
 -16   8   1       37.85       25.91     13.71 o 
 -15   8   1      108.33      118.10      9.84 o 
 -14   8   1        2.63        0.14      8.86 o 
 -13   8   1      391.96      422.00     17.11 o 
 -12   8   1       36.65       48.04      9.14 o 
 -11   8   1     1546.84     1413.51     34.87 o 
 -10   8   1       11.06       21.83      6.78 o 
  -9   8   1      253.40      307.72     16.83 o 
  -8   8   1      403.77      440.36     11.24 o 
  -7   8   1       29.15       17.06      3.69 o 
  -6   8   1       27.57       50.71      3.63 o 
  -5   8   1     4466.22     4302.89     52.46 o 
  -4   8   1      123.11      169.94      5.76 o 
  -3   8   1       99.24       89.87      2.62 o 
  -2   8   1     3782.76     3416.72     33.72 o 
  -1   8   1       16.41       25.22      2.86 o 
   0   8   1      297.21      311.49      5.07 o 
   1   8   1     1435.13     1158.56     12.27 o 
   2   8   1        1.02       14.36      2.20 o 
   3   8   1       70.20       95.12      3.65 o 
   4   8   1      149.46      155.58      4.54 o 
   5   8   1      157.89      138.90      4.38 o 
   6   8   1     7111.21     6944.89     97.50 o 
   7   8   1     1170.65     1180.05     22.66 o 
   8   8   1      428.05      412.53     14.29 o 
   9   8   1     2070.77     2253.79     49.87 o 
  10   8   1     3674.61     3839.65     91.91 o 
  11   8   1       18.71       32.49      7.90 o 
  12   8   1      291.67      307.35     16.71 o 
  13   8   1      122.00      122.81     11.98 o 
  14   8   1      685.67      638.04     21.26 o 
  15   8   1      450.33      461.61     26.15 o 
  16   8   1      204.65      171.13     15.39 o 
 -15   9   1       71.95       67.58      7.95 o 
 -14   9   1      679.74      619.23     20.66 o 
 -13   9   1      306.60      292.25     14.30 o 
 -12   9   1       31.90       42.41      9.85 o 
 -11   9   1      125.87      136.21     10.59 o 
 -10   9   1       86.56       91.24      8.56 o 
  -9   9   1       74.05      104.73      9.48 o 
  -8   9   1     2085.98     2296.46     45.55 o 
  -7   9   1      335.33      317.58      8.95 o 
  -6   9   1       66.96      100.86      5.36 o 
  -5   9   1      307.78      278.52      5.98 o 
  -4   9   1      165.65      208.85      5.32 o 
  -3   9   1       18.31       26.73      2.58 o 
  -2   9   1     1116.88     1078.82     11.28 o 
  -1   9   1     5730.68     5129.18     56.94 o 
   0   9   1    14575.43    14313.18    223.64 o 
   1   9   1     1215.29      972.68      9.94 o 
   2   9   1      762.90      765.33      9.56 o 
   3   9   1      755.14      683.34      8.50 o 
   4   9   1      162.32      200.47      5.19 o 
   5   9   1      563.78      578.74     11.40 o 
   6   9   1      776.86      770.68     19.56 o 
   7   9   1      528.69      536.98     13.80 o 
   8   9   1     1327.61     1360.02     36.68 o 
   9   9   1       16.92       15.53      7.06 o 
  10   9   1       10.39        7.97      7.61 o 
  11   9   1      237.83      229.31     12.05 o 
  12   9   1     3334.23     3285.67     98.13 o 
  13   9   1      440.20      450.63     21.71 o 
  14   9   1      105.18      108.17      8.93 o 
  15   9   1      135.34      145.99     11.24 o 
 -15  10   1       45.92       38.40      7.32 o 
 -14  10   1      380.55      370.16     17.52 o 
 -13  10   1       38.56       36.57      7.65 o 
 -12  10   1     1160.81     1104.74     31.52 o 
 -11  10   1      421.02      385.72     14.12 o 
 -10  10   1       28.24       20.81      6.89 o 
  -9  10   1        3.23        6.25      6.32 o 
  -8  10   1      258.11      231.06     10.66 o 
  -7  10   1     1444.34     1573.28     31.05 o 
  -6  10   1      171.59      164.07      7.76 o 
  -5  10   1     1019.64      892.26     17.18 o 
  -4  10   1      115.67       96.63      4.15 o 
  -3  10   1     1778.29     1218.38     15.09 o 
  -2  10   1     5555.30     5044.47     58.84 o 
  -1  10   1        2.24        9.90      2.33 o 
   0  10   1     8419.11     7483.94     93.55 o 
   1  10   1     5180.29     5206.17     57.96 o 
   2  10   1      362.31      301.12      5.33 o 
   3  10   1        0.43       16.76      2.88 o 
   4  10   1     3239.30     2815.01     54.06 o 
   5  10   1     4420.28     4069.77    104.34 o 
   6  10   1      140.72      156.36      8.01 o 
   7  10   1      336.00      246.67     12.45 o 
   8  10   1      545.51      602.99     20.45 o 
   9  10   1      450.22      461.39     18.31 o 
  10  10   1      132.99      125.99     10.01 o 
  11  10   1     1220.95     1209.63     34.31 o 
  12  10   1       37.54       33.86      8.91 o 
  13  10   1       63.83       61.08      9.89 o 
  14  10   1      276.43      244.90     14.61 o 
  15  10   1       10.07        6.81      6.56 o 
 -14  11   1       46.20       37.19      8.08 o 
 -13  11   1      237.50      246.00     11.13 o 
 -12  11   1       93.12      111.70      7.55 o 
 -11  11   1      359.58      409.72     16.46 o 
 -10  11   1       32.82       27.59      7.49 o 
  -9  11   1     1480.37     1451.94     36.59 o 
  -8  11   1     4560.09     4566.88     94.19 o 
  -7  11   1      908.49      918.29     20.26 o 
  -6  11   1      164.31      189.79     12.39 o 
  -5  11   1      509.80      435.26     12.44 o 
  -4  11   1     1571.11     1228.31     28.63 o 
  -3  11   1      246.33      353.15     11.50 o 
  -2  11   1     1592.50     1233.32     19.01 o 
  -1  11   1      562.84      450.14      7.51 o 
   0  11   1       97.01       87.47      4.17 o 
   1  11   1      187.05      123.32      4.88 o 
   2  11   1       10.47        9.43      3.34 o 
   3  11   1       31.50       42.42      5.13 o 
   4  11   1     5766.28     5780.93    106.12 o 
   5  11   1     1932.47     1927.08     40.00 o 
   6  11   1     3802.07     3507.33     79.17 o 
   7  11   1       11.83       -0.80      7.09 o 
   8  11   1      656.69      636.39     21.25 o 
   9  11   1      834.30      798.02     24.91 o 
  10  11   1        2.65        8.88      7.31 o 
  11  11   1      200.81      283.51     15.89 o 
  12  11   1       13.42       20.83      7.48 o 
  13  11   1      132.75      124.15     20.49 o 
  14  11   1      422.26      365.05     14.10 o 
 -14  12   1      537.40      526.95     29.41 o 
 -13  12   1       78.46       87.95      8.70 o 
 -12  12   1       11.74       13.09      5.66 o 
 -11  12   1       78.68       81.78     10.68 o 
 -10  12   1      340.34      324.30     15.00 o 
  -9  12   1      335.20      384.97     15.96 o 
  -8  12   1       10.07        7.47      8.48 o 
  -7  12   1      323.33      385.31     15.15 o 
  -6  12   1       37.79       96.15      9.64 o 
  -5  12   1     3168.12     3161.41     64.30 o 
  -4  12   1      311.68      284.42     11.38 o 
  -3  12   1      971.46      797.37     20.07 o 
  -2  12   1       88.34      112.17      9.02 o 
  -1  12   1        6.61       20.35      4.32 o 
   0  12   1     4287.29     4023.46     81.92 o 
   1  12   1      729.27      753.22     17.05 o 
   2  12   1     1119.23      961.08     20.65 o 
   3  12   1      281.46      303.22     11.36 o 
   4  12   1     1742.65     1695.99     35.98 o 
   5  12   1      106.85       87.64      8.82 o 
   6  12   1        4.42        7.42      7.96 o 
   7  12   1      106.21      110.19     11.23 o 
   8  12   1       36.04       40.29      8.73 o 
   9  12   1      479.53      459.14     17.21 o 
  10  12   1        0.49        7.41      6.61 o 
  11  12   1      140.07      188.38     13.26 o 
  12  12   1      142.04      175.63     12.05 o 
  13  12   1      213.44      253.92     12.30 o 
  14  12   1        0.88       -8.66     10.09 o 
 -13  13   1      328.79      316.19     23.44 o 
 -12  13   1      403.29      348.07     22.88 o 
 -11  13   1       38.89       69.87     10.55 o 
 -10  13   1      546.06      550.67     29.14 o 
  -9  13   1      199.35      243.95     22.05 o 
  -8  13   1        3.56        8.85      9.52 o 
  -7  13   1       84.15      108.67     12.58 o 
  -6  13   1      338.96      344.42     16.07 o 
  -5  13   1     1731.68     1522.35     40.19 o 
  -4  13   1      253.47      259.01     11.74 o 
  -3  13   1      432.51      355.96     12.79 o 
  -2  13   1      994.24      937.65     22.06 o 
  -1  13   1     2972.02     2971.11     54.59 o 
   0  13   1     5119.05     4722.99     98.27 o 
   1  13   1      100.29       69.16      6.90 o 
   2  13   1       61.62       91.00      9.02 o 
   3  13   1     1571.75     1401.38     30.60 o 
   4  13   1     1373.13     1524.63     36.20 o 
   5  13   1      986.86     1066.66     26.35 o 
   6  13   1      117.75      115.32     10.35 o 
   7  13   1      208.93      220.22     12.89 o 
   8  13   1      589.98      588.03     20.66 o 
   9  13   1      632.58      583.13     19.65 o 
  10  13   1       38.30       37.71      8.23 o 
  11  13   1        4.96        8.51      7.45 o 
  12  13   1       17.56       36.43      7.21 o 
  13  13   1       35.81       25.01      8.76 o 
 -12  14   1       28.17       26.63      6.22 o 
 -11  14   1        7.60       16.06      7.47 o 
 -10  14   1      305.52      301.33     17.48 o 
  -9  14   1       20.23       10.69      9.05 o 
  -8  14   1        4.48       16.94     10.66 o 
  -7  14   1       27.68       22.71      8.70 o 
  -6  14   1       43.63       67.51     10.78 o 
  -5  14   1      110.82      118.26     11.93 o 
  -4  14   1       26.46       16.96      8.20 o 
  -3  14   1      432.85      459.78     17.75 o 
  -2  14   1        1.69        6.13      7.61 o 
  -1  14   1       66.65       71.25      8.23 o 
   0  14   1      554.64      563.86     17.59 o 
   1  14   1      334.51      383.24     15.02 o 
   2  14   1      807.14      752.54     23.83 o 
   3  14   1       58.68       83.02     11.30 o 
   4  14   1      762.98      776.10     24.37 o 
   5  14   1        9.76       18.64      7.77 o 
   6  14   1      577.46      614.07     24.65 o 
   7  14   1      102.91      115.72     13.66 o 
   8  14   1        9.14       20.27      7.80 o 
   9  14   1       12.44       10.66      6.57 o 
  10  14   1      102.91      120.42     12.91 o 
  11  14   1       65.82       52.56      8.90 o 
  12  14   1       48.98       52.71      7.50 o 
 -12  15   1       99.00       92.39     13.13 o 
 -11  15   1      826.28      703.68     32.24 o 
 -10  15   1       93.37       89.29     13.72 o 
  -9  15   1        5.59        1.56      7.87 o 
  -8  15   1       10.23       23.27      9.32 o 
  -7  15   1      399.96      381.70     17.72 o 
  -6  15   1      131.16      152.50     11.74 o 
  -5  15   1      232.31      273.25     16.27 o 
  -4  15   1      307.75      284.34     16.55 o 
  -3  15   1      289.81      305.87     15.35 o 
  -2  15   1       24.22       34.28     10.98 o 
  -1  15   1        0.09        4.14      8.18 o 
   0  15   1       37.25       36.16      7.95 o 
   1  15   1       52.36       72.31     10.87 o 
   2  15   1      475.18      473.88     20.22 o 
   3  15   1       37.70       48.43      9.55 o 
   4  15   1       19.71       15.89      7.75 o 
   5  15   1      453.10      407.36     17.64 o 
   6  15   1     1031.23     1046.83     34.88 o 
   7  15   1       40.50       33.63     10.75 o 
   8  15   1      218.87      234.04     14.80 o 
   9  15   1        7.96       12.06      8.09 o 
  10  15   1      694.85      667.87     22.50 o 
  11  15   1       77.32       96.43     12.59 o 
 -11  16   1        0.01       -1.10      6.91 o 
 -10  16   1       65.07       40.92      7.57 o 
  -9  16   1        2.69       10.23      7.22 o 
  -8  16   1      344.93      345.87     15.34 o 
  -7  16   1        0.44       -2.40      6.28 o 
  -6  16   1       26.33       21.10      7.81 o 
  -5  16   1      242.70      242.84     15.11 o 
  -4  16   1      118.00      111.60     10.35 o 
  -3  16   1       21.56       27.37      9.38 o 
  -2  16   1       22.96       26.23      9.24 o 
  -1  16   1      284.93      295.55     15.14 o 
   0  16   1       15.56       14.75      7.54 o 
   1  16   1       15.79       19.00      8.75 o 
   2  16   1       64.80       42.76      9.31 o 
   3  16   1       92.43      126.64     11.64 o 
   4  16   1        9.01       15.13      8.27 o 
   5  16   1       54.27       47.37      8.76 o 
   6  16   1      598.48      527.67     21.79 o 
   7  16   1       65.98       71.63     10.31 o 
   8  16   1      576.40      602.09     23.99 o 
   9  16   1       66.40       57.90      8.26 o 
  10  16   1        0.80       -4.33      4.89 o 
  -9  17   1        0.63        1.25      7.75 o 
  -8  17   1      254.39      207.41     18.04 o 
  -7  17   1       22.62       24.34      8.54 o 
  -6  17   1      120.93      130.95      9.92 o 
  -5  17   1      117.81      119.11     10.48 o 
  -4  17   1        1.14        5.65      8.42 o 
  -3  17   1       64.98       79.42     11.56 o 
  -2  17   1       59.93       61.18     10.02 o 
  -1  17   1       34.05       53.48      9.16 o 
   0  17   1       28.68       30.19      9.75 o 
   1  17   1     1366.86     1432.39     40.88 o 
   2  17   1        0.22       -4.08      7.57 o 
   3  17   1      391.35      349.71     17.57 o 
   4  17   1      318.93      287.31     13.20 o 
   5  17   1       16.12       22.89      9.82 o 
   6  17   1      594.43      628.50     21.27 o 
   7  17   1       86.68      110.15     10.12 o 
   8  17   1      717.46      740.08     21.75 o 
   9  17   1       30.79       45.42      6.37 o 
  -8  18   1        0.61        9.31      6.46 o 
  -7  18   1      400.36      353.17     38.05 o 
  -6  18   1       17.19       18.26      6.22 o 
  -5  18   1       54.47       35.57      7.10 o 
  -4  18   1       10.57       11.62      7.09 o 
  -3  18   1      274.64      261.49     18.42 o 
  -2  18   1        8.72       14.02      7.76 o 
  -1  18   1       10.62       16.03      7.13 o 
   0  18   1      224.58      233.25     15.30 o 
   1  18   1       35.72       28.82      7.83 o 
   2  18   1       91.61       79.84      8.86 o 
   3  18   1      358.82      372.33     14.83 o 
   4  18   1       53.70       70.34      8.77 o 
   5  18   1       25.02       45.74      7.61 o 
   6  18   1      115.93      143.46     11.15 o 
   7  18   1      253.79      280.84     12.16 o 
   8  18   1       17.49       10.59      5.38 o 
  -6  19   1      352.86      322.14     16.06 o 
  -5  19   1       38.48       45.61      9.41 o 
  -4  19   1       85.27       94.88      8.77 o 
  -3  19   1      406.55      356.83     12.95 o 
  -2  19   1       29.54       29.08      6.95 o 
  -1  19   1       29.84       42.94      8.30 o 
   0  19   1      484.44      452.18     18.50 o 
   1  19   1      262.93      248.78     13.69 o 
   2  19   1      828.51      762.00     21.32 o 
   3  19   1      629.11      549.32     16.28 o 
   4  19   1       11.93        2.80      6.06 o 
   5  19   1      282.89      326.15     23.26 o 
   6  19   1      131.62      106.47      9.95 o 
  -4  20   1        9.76       11.75      8.71 o 
  -3  20   1       14.02       14.29      8.05 o 
  -2  20   1       64.26       76.37     15.17 o 
  -1  20   1      111.27      114.69     10.74 o 
   0  20   1       50.53       51.77      7.48 o 
   1  20   1      138.77      105.91      7.82 o 
   2  20   1       18.77       20.98     11.44 o 
   3  20   1      388.48      347.01     21.48 o 
 -17   0   2       48.75       68.32     14.86 o 
 -16   0   2      964.39     1014.38     56.43 o 
 -15   0   2     1560.94     1745.22     69.59 o 
 -14   0   2     2278.38     2456.21     98.66 o 
 -13   0   2       37.03       32.47     20.46 o 
 -12   0   2      213.90      160.36     24.12 o 
 -11   0   2        2.60       13.86      7.28 o 
 -10   0   2     5764.63     5088.99    257.05 o 
  -9   0   2        2.91        7.04      3.72 o 
  -8   0   2      467.15      393.53      9.36 o 
  -7   0   2     6821.68     6451.04    103.06 o 
  -6   0   2     1836.55     1824.69     25.80 o 
  -5   0   2    25318.63    25490.77    624.80 o 
  -4   0   2       19.33       10.50      3.21 o 
  -3   0   2    95388.76   109157.33   5329.43 o 
  -2   0   2    69651.25    81738.70   3573.64 o 
  -1   0   2    33656.65    39372.99   1086.99 o 
   0   0   2     4478.34     5699.03     66.97 o 
   1   0   2      234.22      234.10      4.48 o 
   2   0   2    22389.01    26852.30    682.27 o 
   3   0   2      141.52      131.60      8.53 o 
   4   0   2    11092.47    11750.92    190.59 o 
   5   0   2      596.18      531.76      8.78 o 
   6   0   2     2093.28     2129.37     33.84 o 
   7   0   2     1660.94     1834.99     24.44 o 
   8   0   2    12186.98    11864.58    293.35 o 
   9   0   2        2.09        5.73      7.69 o 
  10   0   2      354.26      362.20     28.96 o 
  11   0   2      649.80      685.84     36.02 o 
  12   0   2      863.81      742.70     40.33 o 
  13   0   2      122.20      146.24     20.04 o 
  14   0   2        7.28       -2.12     14.03 o 
  15   0   2      116.55      165.19     18.54 o 
  16   0   2       52.49       53.05     30.40 o 
  17   0   2      158.91      144.31     12.61 o 
 -17   1   2      203.56      183.73     11.58 o 
 -16   1   2      521.85      586.19     25.57 o 
 -15   1   2        1.74        5.28      8.76 o 
 -14   1   2        1.53        0.77      9.04 o 
 -13   1   2     1130.31     1203.18     41.07 o 
 -12   1   2        8.03       16.86      9.59 o 
 -11   1   2     1124.54      981.17     22.93 o 
 -10   1   2      778.99      799.75     13.90 o 
  -9   1   2       38.86       38.86      3.59 o 
  -8   1   2      659.12      551.22      7.23 o 
  -7   1   2     5420.58     5189.53     54.28 o 
  -6   1   2     1013.95      744.28      7.64 o 
  -5   1   2     2295.55     2290.65     27.04 o 
  -4   1   2    14162.06    14547.45    198.10 o 
  -3   1   2        8.70       15.45      2.56 o 
  -2   1   2     2467.28     2130.04     20.96 o 
  -1   1   2      979.69      845.40      9.28 o 
   0   1   2      100.16      134.40      1.93 o 
   1   1   2    26310.12    31569.68    541.65 o 
   2   1   2     1728.39     1766.74     14.40 o 
   3   1   2      519.91      540.74      6.04 o 
   4   1   2     9231.13    10454.39    142.96 o 
   5   1   2     1061.15     1067.26      9.16 o 
   6   1   2     1671.93     1769.46     15.99 o 
   7   1   2     1955.07     1697.67     17.63 o 
   8   1   2     1632.20     1865.40     29.94 o 
   9   1   2       16.96        7.78      5.09 o 
  10   1   2      427.85      433.03     20.72 o 
  11   1   2        5.78        8.14      9.54 o 
  12   1   2     1527.66     1478.67     51.62 o 
  13   1   2      359.97      376.80     19.81 o 
  14   1   2       38.85       70.33     12.37 o 
  15   1   2        4.89        7.85      8.66 o 
  16   1   2       59.23       80.51      9.92 o 
  17   1   2        1.07       13.02      6.51 o 
 -17   2   2      134.02      124.61     19.50 o 
 -16   2   2        8.35       24.25      7.89 o 
 -15   2   2       13.38       10.98      7.99 o 
 -14   2   2      246.37      231.82     15.27 o 
 -13   2   2       86.00       87.98     11.55 o 
 -12   2   2      226.93      208.08     14.75 o 
 -11   2   2      137.23      100.30      9.75 o 
 -10   2   2        9.80       25.89      4.04 o 
  -9   2   2        0.09        1.47      3.04 o 
  -8   2   2      804.98      813.57     11.08 o 
  -7   2   2     1444.15     1273.97     14.09 o 
  -6   2   2        9.49        7.29      1.61 o 
  -5   2   2     4392.02     5077.41     50.93 o 
  -4   2   2    11210.72    11881.24    151.64 o 
  -3   2   2    46008.32    53771.30   1220.95 o 
  -2   2   2     1400.17     1660.47     13.53 o 
  -1   2   2     1914.30     2374.45     20.95 o 
   0   2   2      928.26     1000.62      8.84 o 
   1   2   2     5758.22     6198.58     58.31 o 
   2   2   2      465.34      460.23      4.67 o 
   3   2   2     1126.04     1133.17      9.47 o 
   4   2   2     4942.49     5350.42     48.18 o 
   5   2   2     4146.72     4210.44     43.33 o 
   6   2   2      402.01      392.56      6.07 o 
   7   2   2        6.98       14.92      2.46 o 
   8   2   2     1343.26     1086.96     18.23 o 
   9   2   2       95.28      130.50      7.77 o 
  10   2   2      617.10      644.66     27.17 o 
  11   2   2     1888.09     1826.34     54.02 o 
  12   2   2      142.61      153.23     14.26 o 
  13   2   2     1046.91     1024.96     36.56 o 
  14   2   2     2602.94     2667.92     77.65 o 
  15   2   2     1353.19     1286.17     37.02 o 
  16   2   2        0.32        1.88      6.49 o 
  17   2   2      100.42      150.04     13.46 o 
 -17   3   2       18.12       18.45     10.33 o 
 -16   3   2       81.44       93.77     10.56 o 
 -15   3   2      122.25      147.16     16.81 o 
 -14   3   2      162.19      183.73     15.61 o 
 -13   3   2       68.87       93.67     11.90 o 
 -12   3   2        7.57        6.04      9.35 o 
 -11   3   2      389.56      467.76     15.35 o 
 -10   3   2      272.40      230.38      9.02 o 
  -9   3   2      277.47      231.23      7.78 o 
  -8   3   2     2997.88     2481.71     28.02 o 
  -7   3   2      929.45      960.12     18.51 o 
  -6   3   2      200.94      178.28      4.10 o 
  -5   3   2      796.97      859.91     10.28 o 
  -4   3   2    21277.41    24098.45    396.70 o 
  -3   3   2    29155.46    34293.95    650.72 o 
  -2   3   2    38470.33    45462.20    949.72 o 
  -1   3   2       13.43        7.69      2.01 o 
   0   3   2     1772.67     1805.88     17.68 o 
   1   3   2     1364.94     1571.52     13.50 o 
   2   3   2      817.70      798.12      8.84 o 
   3   3   2      616.60      690.34      7.81 o 
   4   3   2     4949.33     5021.02     59.03 o 
   5   3   2     8165.21     9032.65    102.65 o 
   6   3   2    11107.99    11299.20    166.44 o 
   7   3   2     3858.88     3640.85     47.34 o 
   8   3   2     3492.53     3245.69     45.61 o 
   9   3   2      919.65      819.81     21.61 o 
  10   3   2      241.47      295.84     16.52 o 
  11   3   2     4144.13     3806.31    104.31 o 
  12   3   2       26.87       39.72     10.63 o 
  13   3   2      842.51      744.67     29.96 o 
  14   3   2     1195.69     1211.51     40.60 o 
  15   3   2        0.62        1.31      8.25 o 
  16   3   2      869.02      842.23     32.92 o 
  17   3   2        4.48       18.75      6.23 o 
 -17   4   2       20.36       13.76      5.25 o 
 -16   4   2       69.21       73.17     10.90 o 
 -15   4   2      377.29      411.10     18.29 o 
 -14   4   2       32.90       31.36      9.90 o 
 -13   4   2       38.42       29.08      9.77 o 
 -12   4   2      105.91      133.00      9.08 o 
 -11   4   2        6.18       11.30      6.34 o 
 -10   4   2      124.50      127.11      6.90 o 
  -9   4   2      119.09      109.40      4.49 o 
  -8   4   2      845.31      707.67     10.70 o 
  -7   4   2      342.78      206.15      5.30 o 
  -6   4   2       27.56        6.36      1.77 o 
  -5   4   2      692.24      697.20      7.76 o 
  -4   4   2      169.64      229.34      4.11 o 
  -3   4   2     8764.45     9389.28    105.31 o 
  -2   4   2    14725.61    17032.96    231.79 o 
  -1   4   2    15219.12    18428.06    262.84 o 
   0   4   2    10080.60    11460.27    138.91 o 
   1   4   2     7760.07     8204.63     98.24 o 
   2   4   2        5.43       17.58      1.88 o 
   3   4   2      646.44      588.21      7.84 o 
   4   4   2      128.86      129.29      3.36 o 
   5   4   2      902.91     1012.46     12.03 o 
   6   4   2     1793.95     1774.83     20.49 o 
   7   4   2       27.21       29.72      3.46 o 
   8   4   2     7621.99     7027.09    118.53 o 
   9   4   2      511.02      512.79     18.19 o 
  10   4   2     6827.37     6875.96    192.05 o 
  11   4   2      572.19      554.75     22.76 o 
  12   4   2      534.19      553.41     31.10 o 
  13   4   2      290.83      315.14     17.65 o 
  14   4   2       54.27       77.97     10.95 o 
  15   4   2      387.72      390.15     20.11 o 
  16   4   2        0.09        4.86      6.29 o 
 -17   5   2        5.56       10.33      7.87 o 
 -16   5   2      103.82      123.32     10.92 o 
 -15   5   2      204.50      191.21     13.68 o 
 -14   5   2      659.89      700.73     25.78 o 
 -13   5   2      150.40      136.32     13.05 o 
 -12   5   2       20.95       32.78      7.63 o 
 -11   5   2      436.46      428.00     15.25 o 
 -10   5   2      308.96      305.15      9.20 o 
  -9   5   2        1.15        5.23      3.45 o 
  -8   5   2     5781.10     5823.70     76.62 o 
  -7   5   2      517.47      581.87      8.66 o 
  -6   5   2     4509.55     4515.12     53.37 o 
  -5   5   2      257.04      211.81      6.18 o 
  -4   5   2      372.62      288.12      6.02 o 
  -3   5   2     6872.38     7341.47     86.79 o 
  -2   5   2      567.51      589.72      7.98 o 
  -1   5   2     4546.24     5047.88     50.62 o 
   0   5   2     1920.85     1955.63     17.21 o 
   1   5   2     2932.47     3303.49     30.21 o 
   2   5   2       10.84       18.98      2.14 o 
   3   5   2     2805.70     2974.61     30.50 o 
   4   5   2     4709.69     5218.79     60.66 o 
   5   5   2      115.04      116.89      4.35 o 
   6   5   2      236.31      184.76      4.92 o 
   7   5   2      936.68     1045.11     14.35 o 
   8   5   2      534.28      419.15     10.50 o 
   9   5   2      118.44      119.87      7.84 o 
  10   5   2       17.18       20.25      9.99 o 
  11   5   2      171.07      179.64     14.15 o 
  12   5   2      566.49      539.19     24.83 o 
  13   5   2        5.03        9.81      8.93 o 
  14   5   2       51.41       74.16     10.98 o 
  15   5   2      124.87      129.59     13.55 o 
  16   5   2      488.48      442.22     22.28 o 
 -16   6   2      392.15      399.50     18.77 o 
 -15   6   2      183.55      202.27     12.20 o 
 -14   6   2      891.37      964.87     32.78 o 
 -13   6   2        1.02        8.29      8.07 o 
 -12   6   2      925.12      986.32     26.52 o 
 -11   6   2      382.54      418.85     16.09 o 
 -10   6   2      611.33      540.91     18.34 o 
  -9   6   2      575.90      579.23     12.78 o 
  -8   6   2     8107.35     8083.36    118.43 o 
  -7   6   2     2025.02     1889.50     22.25 o 
  -6   6   2       58.32       98.98      4.24 o 
  -5   6   2      664.78      694.53     15.06 o 
  -4   6   2     7704.85     7521.87     82.94 o 
  -3   6   2      333.64      469.94      6.17 o 
  -2   6   2     9996.30    11213.93    141.67 o 
  -1   6   2      256.81      337.06      6.43 o 
   0   6   2     1426.42     1348.02     12.59 o 
   1   6   2        1.30        4.86      1.96 o 
   2   6   2    14305.88    14616.86    204.00 o 
   3   6   2     1711.05     1774.66     17.13 o 
   4   6   2       13.96        3.90      1.84 o 
   5   6   2      150.56       35.46      2.76 o 
   6   6   2     1978.25     1753.09     27.09 o 
   7   6   2      155.07       81.53      4.28 o 
   8   6   2      987.55     1001.89     32.00 o 
   9   6   2     1269.32     1413.96     34.27 o 
  10   6   2      250.07      206.96     12.24 o 
  11   6   2      651.17      750.20     30.15 o 
  12   6   2     1202.09     1268.32     36.29 o 
  13   6   2      583.86      663.40     27.90 o 
  14   6   2      258.46      286.33     15.44 o 
  15   6   2       56.09       56.53      9.24 o 
  16   6   2       15.78       20.45      9.18 o 
 -16   7   2      212.91      164.08     12.24 o 
 -15   7   2      212.06      235.07     12.24 o 
 -14   7   2     1035.30      986.09     26.49 o 
 -13   7   2       80.08      101.09     11.07 o 
 -12   7   2       62.37       81.96      9.70 o 
 -11   7   2       15.18       29.44      8.00 o 
 -10   7   2      182.03      164.15      8.05 o 
  -9   7   2     1299.88     1352.36     38.79 o 
  -8   7   2       16.49       13.53      4.02 o 
  -7   7   2     2143.35     1764.32     21.95 o 
  -6   7   2     3511.86     3066.10     35.88 o 
  -5   7   2      964.94      984.77     11.85 o 
  -4   7   2      807.40      595.14      7.91 o 
  -3   7   2        6.16        2.41      2.20 o 
  -2   7   2     1272.67     1295.82     13.87 o 
  -1   7   2    13269.56    13467.83    189.28 o 
   0   7   2     3506.61     3664.19     36.91 o 
   1   7   2      244.67      231.43      4.80 o 
   2   7   2     1936.51     1901.68     21.61 o 
   3   7   2       18.77       29.42      4.75 o 
   4   7   2     3576.95     3129.28     36.56 o 
   5   7   2      169.96      115.59      5.81 o 
   6   7   2     2130.09     1905.72     25.50 o 
   7   7   2      468.79      449.91     10.26 o 
   8   7   2     1029.96     1051.42     35.40 o 
   9   7   2      142.29      185.01     11.14 o 
  10   7   2       63.95       86.06      9.61 o 
  11   7   2      174.07      163.51     13.94 o 
  12   7   2      841.71      869.81     27.90 o 
  13   7   2      286.90      300.69     15.05 o 
  14   7   2       46.71       32.34     10.92 o 
  15   7   2        0.78       13.85      7.34 o 
  16   7   2        0.40       -0.42      7.04 o 
 -16   8   2       42.66       20.98     13.63 o 
 -15   8   2        5.64        4.29      4.85 o 
 -14   8   2       98.89       98.82      8.85 o 
 -13   8   2      308.76      295.50     15.13 o 
 -12   8   2      451.88      468.13     17.91 o 
 -11   8   2     1374.90     1450.30     37.39 o 
 -10   8   2       41.81       60.82      8.08 o 
  -9   8   2      106.82      124.95      8.46 o 
  -8   8   2      147.04      124.75      8.41 o 
  -7   8   2      175.42      210.48      8.99 o 
  -6   8   2      167.27      174.47      6.97 o 
  -5   8   2       11.05        2.67      2.59 o 
  -4   8   2     1567.31     1298.99     14.85 o 
  -3   8   2     6503.08     6174.10     73.75 o 
  -2   8   2     4236.18     3698.01     39.67 o 
  -1   8   2      180.12      143.87      5.43 o 
   0   8   2     3009.06     3406.90     33.65 o 
   1   8   2      714.15      782.80      8.33 o 
   2   8   2      511.61      475.40      6.38 o 
   3   8   2      620.45      578.67      7.78 o 
   4   8   2     2064.97     2013.74     22.75 o 
   5   8   2      199.01      137.19      4.19 o 
   6   8   2      425.30      313.45      8.06 o 
   7   8   2      249.13      272.44     11.29 o 
   8   8   2      370.34      350.97     14.21 o 
   9   8   2       94.31       81.26      9.42 o 
  10   8   2      473.61      526.09     18.53 o 
  11   8   2        4.94        5.12      6.47 o 
  12   8   2      176.24      223.42     16.66 o 
  13   8   2        0.19       19.32     10.06 o 
  14   8   2       12.24       17.29      8.45 o 
  15   8   2      267.36      245.82     16.71 o 
 -15   9   2       12.58       11.58      4.37 o 
 -14   9   2        2.04       -5.82      5.82 o 
 -13   9   2      346.69      425.22     17.45 o 
 -12   9   2        0.48        8.05      6.47 o 
 -11   9   2      490.08      512.26     16.62 o 
 -10   9   2      906.34      939.17     23.33 o 
  -9   9   2      821.07      783.58     20.65 o 
  -8   9   2     1233.14     1272.63     31.43 o 
  -7   9   2       16.35       34.57      5.40 o 
  -6   9   2      468.68      529.18      9.94 o 
  -5   9   2      720.38      659.68     12.67 o 
  -4   9   2     2880.58     2689.31     30.96 o 
  -3   9   2      456.53      683.60      9.35 o 
  -2   9   2        0.04       10.72      2.44 o 
  -1   9   2     7946.06     7730.69     93.18 o 
   0   9   2     4550.13     4812.11     52.84 o 
   1   9   2     2555.34     2442.47     25.08 o 
   2   9   2     1890.06     1803.15     20.73 o 
   3   9   2        4.66        7.34      2.93 o 
   4   9   2      888.26      765.52     11.69 o 
   5   9   2      649.29      588.67     14.49 o 
   6   9   2      359.62      334.03     13.89 o 
   7   9   2        4.06        5.29      6.13 o 
   8   9   2        7.33       11.66      8.11 o 
   9   9   2      256.14      288.40     16.30 o 
  10   9   2        0.53        0.99      8.47 o 
  11   9   2     1522.32     1431.20     38.84 o 
  12   9   2       97.07      139.28     15.46 o 
  13   9   2      110.41      201.09     35.99 o 
  14   9   2        9.82        6.43      7.69 o 
  15   9   2        3.18        1.96      7.93 o 
 -15  10   2      151.09      149.99     10.19 o 
 -14  10   2      651.92      594.63     17.20 o 
 -13  10   2      115.68       96.31     12.95 o 
 -12  10   2     2251.41     2135.82     46.31 o 
 -11  10   2      147.12      160.09     10.07 o 
 -10  10   2       51.90       57.87      7.73 o 
  -9  10   2       42.01       52.66      9.11 o 
  -8  10   2       15.08       21.18      7.22 o 
  -7  10   2       60.96       80.94      8.26 o 
  -6  10   2       28.61       54.98      8.70 o 
  -5  10   2     1593.09     1706.41     37.70 o 
  -4  10   2     2013.04     1861.25     29.62 o 
  -3  10   2      643.06      591.28      9.45 o 
  -2  10   2      138.30       84.93      4.98 o 
  -1  10   2     2242.82     2527.89     28.13 o 
   0  10   2     3635.20     3972.98     46.88 o 
   1  10   2      673.00      590.39     13.24 o 
   2  10   2     2291.75     2176.59     27.65 o 
   3  10   2     1694.74     1752.13     23.56 o 
   4  10   2        1.67        8.81      4.50 o 
   5  10   2      799.22      700.44     28.08 o 
   6  10   2      872.18     1118.62     29.80 o 
   7  10   2      214.52      239.75     18.83 o 
   8  10   2      288.06      325.27     15.24 o 
   9  10   2        7.38        5.13      8.47 o 
  10  10   2       69.91      122.49     12.77 o 
  11  10   2      170.32      142.02     11.72 o 
  12  10   2      519.62      480.60     38.63 o 
  13  10   2      379.49      395.22     17.57 o 
  14  10   2       24.59       23.60      7.99 o 
  15  10   2      163.99      173.01     12.73 o 
 -14  11   2      157.28      121.46     11.09 o 
 -13  11   2      140.83      138.42     10.67 o 
 -12  11   2      110.09      100.03      9.19 o 
 -11  11   2      128.92      133.82     18.57 o 
 -10  11   2        5.46        2.66      7.20 o 
  -9  11   2      132.78      144.11     11.19 o 
  -8  11   2      147.67      137.95     10.07 o 
  -7  11   2      824.21      806.60     22.39 o 
  -6  11   2       12.96       31.79      7.19 o 
  -5  11   2       79.29      104.43      8.93 o 
  -4  11   2      183.67      152.91      8.42 o 
  -3  11   2      186.81      159.67      7.00 o 
  -2  11   2       47.52       46.78      4.68 o 
  -1  11   2      545.53      669.98     11.91 o 
   0  11   2      125.32      122.51      5.69 o 
   1  11   2     3723.60     3434.78     44.61 o 
   2  11   2       50.14       65.85      5.06 o 
   3  11   2       42.56       72.71      5.96 o 
   4  11   2     1623.53     1641.90     33.34 o 
   5  11   2      157.09      202.95     12.09 o 
   6  11   2      868.55      898.21     27.49 o 
   7  11   2      197.01      168.48     12.70 o 
   8  11   2       34.87       61.52      9.26 o 
   9  11   2      342.93      334.23     14.69 o 
  10  11   2       96.52       86.57     12.57 o 
  11  11   2      186.68      183.21     13.67 o 
  12  11   2      304.97      267.82     12.61 o 
  13  11   2       88.54       73.97     10.41 o 
  14  11   2       11.00        9.65      5.86 o 
 -14  12   2      263.26      222.38     16.69 o 
 -13  12   2      676.29      567.62     28.62 o 
 -12  12   2      117.89      113.35      9.66 o 
 -11  12   2       26.83       31.04      7.34 o 
 -10  12   2       30.05       52.25      8.61 o 
  -9  12   2       29.54       30.45      9.18 o 
  -8  12   2       38.30       54.14      8.26 o 
  -7  12   2       95.35       82.90      9.01 o 
  -6  12   2     2623.71     2751.73     64.41 o 
  -5  12   2      133.00      123.62      9.21 o 
  -4  12   2      714.82      714.37     20.96 o 
  -3  12   2      376.12      378.39     16.00 o 
  -2  12   2     1332.95     1249.69     23.46 o 
  -1  12   2     3370.06     3589.64     57.93 o 
   0  12   2      584.71      749.34     17.85 o 
   1  12   2     1005.74      987.06     24.17 o 
   2  12   2        0.05        9.47      5.40 o 
   3  12   2        2.05        5.59      5.63 o 
   4  12   2      375.78      438.33     13.91 o 
   5  12   2     1272.22     1298.63     34.28 o 
   6  12   2     1907.43     1751.89     44.44 o 
   7  12   2      238.48      275.14     15.56 o 
   8  12   2      122.96      130.31     11.45 o 
   9  12   2       37.94       56.53      9.64 o 
  10  12   2     1330.56     1260.31     44.53 o 
  11  12   2       71.55       63.39      9.64 o 
  12  12   2      598.11      618.17     18.32 o 
  13  12   2       10.08       17.58      8.43 o 
 -13  13   2      218.24      245.65     19.37 o 
 -12  13   2        5.88       -5.67      5.83 o 
 -11  13   2      115.38      126.21     14.87 o 
 -10  13   2       45.69       46.22     10.33 o 
  -9  13   2      269.05      260.13     16.65 o 
  -8  13   2      358.84      332.09     13.68 o 
  -7  13   2       10.80       14.01      7.59 o 
  -6  13   2      184.82      188.31     11.00 o 
  -5  13   2       89.24      133.04     10.00 o 
  -4  13   2       53.16       48.65      8.60 o 
  -3  13   2       24.67        7.86      6.19 o 
  -2  13   2        9.83        4.18      5.66 o 
  -1  13   2     1505.62     1556.85     33.45 o 
   0  13   2      104.35       99.87      8.51 o 
   1  13   2        0.53       -1.74      5.54 o 
   2  13   2     1884.48     1765.67     41.87 o 
   3  13   2       33.69       54.85      7.36 o 
   4  13   2        6.74        9.81      6.69 o 
   5  13   2       59.34       81.18      9.77 o 
   6  13   2     2100.42     2178.26     52.60 o 
   7  13   2      138.23      178.84     13.89 o 
   8  13   2      116.63      141.55     12.24 o 
   9  13   2      548.79      621.57     21.97 o 
  10  13   2        2.35       13.78      8.60 o 
  11  13   2      266.01      302.63     14.53 o 
  12  13   2      272.21      281.41     13.08 o 
  13  13   2      221.89      214.94     10.46 o 
 -12  14   2      107.20      109.36     13.10 o 
 -11  14   2       14.43       42.79      9.50 o 
 -10  14   2       39.79       67.29     11.95 o 
  -9  14   2        3.49        8.80      9.99 o 
  -8  14   2      798.89      815.30     25.63 o 
  -7  14   2      285.25      262.85     12.89 o 
  -6  14   2      142.34      173.54     18.46 o 
  -5  14   2      415.99      478.12     17.44 o 
  -4  14   2       47.09       78.63      9.13 o 
  -3  14   2     1713.05     1742.38     38.56 o 
  -2  14   2      601.77      679.29     19.38 o 
  -1  14   2       63.21       63.57      8.19 o 
   0  14   2     1483.12     1596.76     37.97 o 
   1  14   2     2402.78     2147.03     48.00 o 
   2  14   2      413.09      436.66     16.78 o 
   3  14   2     2464.60     2337.33     50.82 o 
   4  14   2      206.69      189.03     14.92 o 
   5  14   2        0.57        7.68      7.35 o 
   6  14   2       70.98       78.34      9.68 o 
   7  14   2       10.56       22.15      8.33 o 
   8  14   2      124.92      194.79     16.28 o 
   9  14   2        2.06        8.98      6.33 o 
  10  14   2       18.48       26.73      8.15 o 
  11  14   2       40.76       42.20      7.57 o 
  12  14   2      186.94      181.94     11.94 o 
 -12  15   2      227.57      211.16     25.80 o 
 -11  15   2      146.91      202.39     13.66 o 
 -10  15   2      116.01      146.03     12.65 o 
  -9  15   2       66.33       88.16     12.92 o 
  -8  15   2     2001.38     1826.72     48.74 o 
  -7  15   2     2004.26     2111.35     56.67 o 
  -6  15   2     1223.94     1193.42     34.34 o 
  -5  15   2        7.80       11.58      7.94 o 
  -4  15   2     1200.50     1105.11     30.90 o 
  -3  15   2       13.08       -0.41      6.91 o 
  -2  15   2      259.14      238.05     19.58 o 
  -1  15   2      982.21     1043.29     31.98 o 
   0  15   2     8498.93     8301.12    214.69 o 
   1  15   2      282.14      329.44     15.51 o 
   2  15   2       64.86       37.23      8.27 o 
   3  15   2        2.07       -1.19      6.84 o 
   4  15   2      838.66      787.90     21.18 o 
   5  15   2      191.50      186.20     15.16 o 
   6  15   2        7.75       10.47      7.28 o 
   7  15   2       59.24       63.54      8.73 o 
   8  15   2     1283.81     1301.73     32.45 o 
   9  15   2      832.91      844.08     23.46 o 
  10  15   2       43.26       44.25     12.76 o 
  11  15   2       10.28       12.89      7.28 o 
 -11  16   2      147.76      126.82      8.55 o 
 -10  16   2      257.33      262.17     20.09 o 
  -9  16   2      610.69      601.92     23.12 o 
  -8  16   2      100.27      131.82     12.01 o 
  -7  16   2      339.94      355.68     17.14 o 
  -6  16   2       59.66       75.02     11.37 o 
  -5  16   2     2946.92     2933.70     67.43 o 
  -4  16   2      483.03      425.37     17.29 o 
  -3  16   2     1586.42     1508.79     46.47 o 
  -2  16   2      185.17      211.18     14.13 o 
  -1  16   2        3.29        5.16      7.97 o 
   0  16   2      435.09      423.08     15.10 o 
   1  16   2       32.50       38.39      9.25 o 
   2  16   2     1291.90     1309.44     37.55 o 
   3  16   2      324.94      329.11     21.53 o 
   4  16   2      561.22      540.60     22.70 o 
   5  16   2      161.76      175.31     13.52 o 
   6  16   2       11.18        9.85      8.75 o 
   7  16   2      117.71      137.66     11.75 o 
   8  16   2       90.46      103.42     11.12 o 
   9  16   2      499.20      488.87     18.38 o 
  10  16   2        1.75        1.20      7.75 o 
  -9  17   2        9.47       -1.02      8.72 o 
  -8  17   2       13.11        8.68      7.81 o 
  -7  17   2        7.30       13.76      8.47 o 
  -6  17   2      237.03      249.11     13.22 o 
  -5  17   2      167.37      170.82     16.53 o 
  -4  17   2      260.06      292.97     16.90 o 
  -3  17   2       23.96       29.56      8.80 o 
  -2  17   2      427.40      400.19     16.66 o 
  -1  17   2       12.48       16.78      8.54 o 
   0  17   2      890.46      847.72     33.21 o 
   1  17   2     1012.48      957.40     28.43 o 
   2  17   2      337.98      330.14     16.77 o 
   3  17   2       83.54       96.40     10.72 o 
   4  17   2      174.03      199.71     22.61 o 
   5  17   2       82.80       83.67     11.47 o 
   6  17   2        6.44       10.07      8.79 o 
   7  17   2      708.07      712.20     22.23 o 
   8  17   2       77.08       83.80      8.88 o 
   9  17   2      248.24      233.80     14.04 o 
  -8  18   2       42.36       39.55      8.05 o 
  -7  18   2        1.26        8.08      5.65 o 
  -6  18   2       80.18       81.27      8.39 o 
  -5  18   2        0.30        6.78      7.70 o 
  -4  18   2        0.48        1.59      7.84 o 
  -3  18   2      258.53      254.49     16.04 o 
  -2  18   2       60.18       74.73     10.34 o 
  -1  18   2      208.16      195.91     14.39 o 
   0  18   2     1063.34     1008.82     32.06 o 
   1  18   2      163.24      219.28     14.02 o 
   2  18   2       16.31       18.40      6.91 o 
   3  18   2      184.00      180.22     12.32 o 
   4  18   2        1.06       -3.16      8.20 o 
   5  18   2      131.84      146.17     10.36 o 
   6  18   2       53.73       69.17      8.87 o 
   7  18   2       31.81       39.53      6.32 o 
   8  18   2      214.85      207.18     18.68 o 
  -6  19   2      125.37      133.10     13.05 o 
  -5  19   2       82.07      114.45      9.48 o 
  -4  19   2        0.63       -0.97      6.61 o 
  -3  19   2      125.95      156.62     12.34 o 
  -2  19   2       93.24      140.83     11.78 o 
  -1  19   2      147.27      166.75     15.70 o 
   0  19   2      228.45      205.24     16.05 o 
   1  19   2      331.40      264.16     13.10 o 
   2  19   2      319.05      306.99     11.23 o 
   3  19   2       63.19       69.16      9.44 o 
   4  19   2      679.13      675.36     31.28 o 
   5  19   2     1076.89     1144.10     36.45 o 
   6  19   2      133.24      135.48     12.57 o 
  -3  20   2        7.56        3.94      6.84 o 
  -2  20   2        2.27       -6.72      8.22 o 
  -1  20   2      326.89      327.45     15.47 o 
   0  20   2      197.08      177.39     13.99 o 
   1  20   2      489.04      548.48     26.23 o 
   2  20   2       16.54       10.82     11.60 o 
   3  20   2      403.71      386.65     23.45 o 
 -17   1   3       20.35       30.94     10.65 o 
 -16   1   3      118.87       71.99     24.54 o 
 -15   1   3        3.25        4.11      7.37 o 
 -14   1   3      639.11      597.32     23.04 o 
 -13   1   3     1749.08     1785.55     53.24 o 
 -12   1   3      807.22      900.64     22.89 o 
 -11   1   3      278.80      286.51     12.68 o 
 -10   1   3     1113.28     1053.87     31.89 o 
  -9   1   3      443.64      385.83      7.40 o 
  -8   1   3     1699.25     1786.98     19.00 o 
  -7   1   3       59.49       36.77      2.15 o 
  -6   1   3     1148.64     1444.86     13.19 o 
  -5   1   3      225.84      165.77      4.89 o 
  -4   1   3     1438.25     1906.29     18.30 o 
  -3   1   3     2618.48     2686.73     23.79 o 
  -2   1   3    14072.53    16347.37    226.85 o 
  -1   1   3     3238.02     3722.29     37.93 o 
   0   1   3     4218.34     4595.15     39.64 o 
   1   1   3       26.15       42.98      2.14 o 
   2   1   3     2779.95     2902.42     24.68 o 
   3   1   3     2585.30     2598.00     21.49 o 
   4   1   3      255.69      236.84      3.41 o 
   5   1   3    10896.34    11650.44    149.65 o 
   6   1   3     3830.90     3513.03     33.83 o 
   7   1   3        7.10       10.87      2.56 o 
   8   1   3      926.01      870.70     19.67 o 
   9   1   3      636.85      647.64     19.60 o 
  10   1   3        0.22        2.68      8.75 o 
  11   1   3        5.42       -0.13      8.78 o 
  12   1   3       26.95       28.87     14.18 o 
  13   1   3      187.98      183.43     14.83 o 
  14   1   3     1857.41     1818.70     50.40 o 
  15   1   3        3.21        7.39      8.04 o 
  16   1   3      572.39      568.27     35.35 o 
 -17   2   3       40.53       24.76      5.75 o 
 -16   2   3      414.84      459.66     23.39 o 
 -15   2   3      243.58      259.94     15.71 o 
 -14   2   3        1.81        3.09      7.75 o 
 -13   2   3      250.02      251.37     15.40 o 
 -12   2   3       71.42      110.30      8.08 o 
 -11   2   3      108.28       75.81      6.94 o 
 -10   2   3      420.56      442.89     10.84 o 
  -9   2   3      318.73      254.22      7.09 o 
  -8   2   3     1327.20     1251.64     17.25 o 
  -7   2   3     3845.77     3865.85     41.81 o 
  -6   2   3    12212.16    12740.52    174.02 o 
  -5   2   3     3403.02     3890.89     38.01 o 
  -4   2   3       22.06        8.43      2.13 o 
  -3   2   3     4099.91     4670.62     42.82 o 
  -2   2   3     5226.18     5449.75     50.35 o 
  -1   2   3      204.77      155.26     10.36 o 
   0   2   3     4311.50     4548.93     38.16 o 
   1   2   3     1026.43     1099.42      8.69 o 
   2   2   3     1882.76     1979.05     15.66 o 
   3   2   3     7615.63     8230.70     91.68 o 
   4   2   3     1236.00     1351.64     11.74 o 
   5   2   3       20.84       40.24      2.10 o 
   6   2   3      713.28      615.36      6.81 o 
   7   2   3       73.78      172.90      6.17 o 
   8   2   3      145.44      109.24      5.19 o 
   9   2   3      275.14      279.34     11.76 o 
  10   2   3      177.12      188.59     14.58 o 
  11   2   3      325.48      277.83     19.45 o 
  12   2   3        3.92        5.88      9.09 o 
  13   2   3      827.00      830.86     31.40 o 
  14   2   3       44.85       50.36     10.22 o 
  15   2   3      309.19      334.02     15.44 o 
  16   2   3        3.38        7.28      6.41 o 
 -17   3   3      470.49      457.31     19.62 o 
 -16   3   3       31.88       24.31      7.04 o 
 -15   3   3       23.93       55.05     10.86 o 
 -14   3   3      145.51      171.84     13.55 o 
 -13   3   3      538.03      558.98     23.44 o 
 -12   3   3       16.42       30.53      8.14 o 
 -11   3   3        0.09       18.76      5.34 o 
 -10   3   3       23.34        5.27      4.98 o 
  -9   3   3      146.92      132.28      5.39 o 
  -8   3   3     1191.70     1024.13     12.78 o 
  -7   3   3        1.45       56.88      3.15 o 
  -6   3   3        5.64        2.84      1.50 o 
  -5   3   3    10758.66    11003.01    140.89 o 
  -4   3   3     8102.67     8958.30    105.02 o 
  -3   3   3        8.74       17.75      2.08 o 
  -2   3   3       14.89       12.51      1.59 o 
  -1   3   3    11822.96    12431.83    155.14 o 
   0   3   3       47.15       69.29      3.19 o 
   1   3   3     2334.39     2496.09     19.82 o 
   2   3   3       31.32       36.27      1.74 o 
   3   3   3       39.41       47.93      2.10 o 
   4   3   3     1500.43     1661.26     28.77 o 
   5   3   3     1249.15     1080.21     11.16 o 
   6   3   3        3.86        9.85      1.96 o 
   7   3   3       94.77      115.33      6.30 o 
   8   3   3     1466.75     1417.31     31.23 o 
   9   3   3     1013.62     1026.33     32.17 o 
  10   3   3      305.25      288.12     17.01 o 
  11   3   3      430.83      407.52     19.09 o 
  12   3   3      345.98      319.93     19.30 o 
  13   3   3     5645.60     5760.48    170.27 o 
  14   3   3      103.89      119.29     20.80 o 
  15   3   3       46.26       52.30      9.33 o 
  16   3   3      234.31      179.11     10.31 o 
 -17   4   3       24.24       31.02      9.58 o 
 -16   4   3      134.94      165.72     19.50 o 
 -15   4   3      137.46      153.71     11.70 o 
 -14   4   3       78.75      101.47     12.70 o 
 -13   4   3        5.60       11.36      7.03 o 
 -12   4   3      705.74      755.26     20.40 o 
 -11   4   3       30.23       36.37      5.96 o 
 -10   4   3      395.98      476.88     16.22 o 
  -9   4   3      540.53      551.74     12.30 o 
  -8   4   3      538.43      483.43      8.22 o 
  -7   4   3      221.59      215.63      5.09 o 
  -6   4   3      632.79      637.31     15.45 o 
  -5   4   3      552.57      539.35      6.31 o 
  -4   4   3     2107.78     2101.02     20.96 o 
  -3   4   3       45.12      127.15      2.86 o 
  -2   4   3      319.93      380.87      5.25 o 
  -1   4   3     2380.03     2511.21     24.55 o 
   0   4   3     8345.55     7889.48     93.11 o 
   1   4   3     2582.00     2836.02     27.63 o 
   2   4   3       69.25       89.24      2.68 o 
   3   4   3       13.01       29.24      2.07 o 
   4   4   3     1715.13     1741.30     17.12 o 
   5   4   3      550.42      615.05     14.15 o 
   6   4   3     1319.31     1447.70     18.06 o 
   7   4   3     1197.73     1132.87     18.69 o 
   8   4   3     5734.86     5618.66    126.00 o 
   9   4   3      536.65      548.66     33.27 o 
  10   4   3      590.58      609.44     27.33 o 
  11   4   3     1692.83     1814.63     60.90 o 
  12   4   3      136.44      158.71     15.70 o 
  13   4   3        5.16       11.42     11.13 o 
  14   4   3        0.66       -0.58      9.84 o 
  15   4   3      164.68      214.91     16.46 o 
  16   4   3      561.16      542.18     39.08 o 
 -17   5   3      414.62      367.22     33.05 o 
 -16   5   3      200.41      210.68     15.47 o 
 -15   5   3      192.22      185.52     14.20 o 
 -14   5   3      926.07      914.78     31.83 o 
 -13   5   3     1034.60      973.28     32.07 o 
 -12   5   3      597.11      522.36     16.98 o 
 -11   5   3        4.34        8.94      6.09 o 
 -10   5   3     1014.59      958.52     20.65 o 
  -9   5   3      103.93      123.49      5.76 o 
  -8   5   3     3203.96     3104.12     37.76 o 
  -7   5   3        4.41        7.10      3.02 o 
  -6   5   3     1345.64     1208.11     17.02 o 
  -5   5   3     9888.18     9450.18    111.19 o 
  -4   5   3     1842.44     1414.23     15.82 o 
  -3   5   3       33.08       61.17      2.43 o 
  -2   5   3       15.55        7.20      1.44 o 
  -1   5   3        1.79       11.62      2.50 o 
   0   5   3      270.73      365.20      5.94 o 
   1   5   3     2552.47     2719.91     28.39 o 
   2   5   3     9228.44     9697.18    118.89 o 
   3   5   3     2613.81     2652.22     23.62 o 
   4   5   3     1303.79     1142.86     14.47 o 
   5   5   3     1540.29     1430.02     16.83 o 
   6   5   3       10.53       38.81      3.38 o 
   7   5   3      219.33      261.25      7.59 o 
   8   5   3        7.70        2.33      4.78 o 
   9   5   3       22.71       18.17      6.22 o 
  10   5   3        7.13        3.18      8.12 o 
  11   5   3      472.42      536.33     21.45 o 
  12   5   3      116.89      145.91     16.60 o 
  13   5   3      434.17      446.21     23.86 o 
  14   5   3       99.94      138.37     15.00 o 
  15   5   3      414.04      474.02     26.50 o 
  16   5   3       74.45       97.04     10.24 o 
 -16   6   3      122.40      122.90     11.04 o 
 -15   6   3       52.04       59.17      8.03 o 
 -14   6   3      570.32      559.89     24.22 o 
 -13   6   3      211.03      208.40     11.20 o 
 -12   6   3      675.74      626.09     18.94 o 
 -11   6   3      190.73      191.93     11.24 o 
 -10   6   3        1.49       -0.08      5.16 o 
  -9   6   3       39.90       37.78      7.17 o 
  -8   6   3     2014.40     2084.28     36.05 o 
  -7   6   3     3152.75     2998.39     36.77 o 
  -6   6   3     1907.69     2236.58     25.88 o 
  -5   6   3       80.00      164.51      3.51 o 
  -4   6   3     1727.94     1829.87     16.51 o 
  -3   6   3     7735.68     7436.05     82.60 o 
  -2   6   3       32.27       18.55      2.02 o 
  -1   6   3       49.81       43.52      2.87 o 
   0   6   3     6430.54     6855.23     81.42 o 
   1   6   3       66.13       73.24      5.76 o 
   2   6   3      324.76      293.51      6.35 o 
   3   6   3     4178.07     4521.01     44.91 o 
   4   6   3     1664.73     1881.37     19.54 o 
   5   6   3      267.27      299.95      7.16 o 
   6   6   3     2692.60     2606.55     35.03 o 
   7   6   3        0.63        2.48      3.28 o 
   8   6   3      307.13      237.04      8.85 o 
   9   6   3       28.73       27.10      6.66 o 
  10   6   3      118.47      120.42      9.36 o 
  11   6   3      375.80      421.53     17.89 o 
  12   6   3      731.38      719.32     29.52 o 
  13   6   3      341.29      367.82     18.54 o 
  14   6   3      162.19      171.74     16.70 o 
  15   6   3       43.22       61.15     11.47 o 
  16   6   3       75.26       75.99     10.52 o 
 -16   7   3       30.91       30.47      7.27 o 
 -15   7   3      294.10      290.11     16.53 o 
 -14   7   3       29.84       48.56      9.38 o 
 -13   7   3     1621.11     1556.53     36.92 o 
 -12   7   3       40.78       40.91      8.12 o 
 -11   7   3     2627.20     2653.86     75.12 o 
 -10   7   3     2029.91     1984.47     38.34 o 
  -9   7   3        3.26        9.36      5.43 o 
  -8   7   3      417.48      370.43      9.97 o 
  -7   7   3      995.13      990.78     13.70 o 
  -6   7   3     3736.21     3870.49     46.20 o 
  -5   7   3      188.38      226.83      5.10 o 
  -4   7   3     4655.52     4164.77     41.20 o 
  -3   7   3      344.83      324.22      5.44 o 
  -2   7   3     3089.82     2999.14     30.77 o 
  -1   7   3      692.53      617.40      8.27 o 
   0   7   3     6565.68     6576.67     80.76 o 
   1   7   3     1057.07     1171.71     11.02 o 
   2   7   3     6999.55     6373.27     69.81 o 
   3   7   3      632.70      527.37      6.83 o 
   4   7   3     4566.65     4094.66     49.43 o 
   5   7   3     2346.70     2067.67     27.12 o 
   6   7   3     1997.21     1766.23     38.86 o 
   7   7   3      347.16      252.92     15.15 o 
   8   7   3      698.10      694.63     43.00 o 
   9   7   3     3803.38     3749.29     99.94 o 
  10   7   3      916.70      989.00     30.34 o 
  11   7   3        4.13        4.90     10.02 o 
  12   7   3      210.00      230.69     22.81 o 
  13   7   3      869.36      848.06     30.94 o 
  14   7   3      827.60      903.45     39.65 o 
  15   7   3       33.38       55.51     11.48 o 
 -16   8   3       39.22       34.45     15.36 o 
 -15   8   3      106.94       87.57     25.60 o 
 -14   8   3       20.07       18.13      8.07 o 
 -13   8   3       14.50       14.68      7.90 o 
 -12   8   3     2061.64     1977.62     68.75 o 
 -11   8   3      139.59      164.81      9.69 o 
 -10   8   3      780.54      743.22     19.49 o 
  -9   8   3       46.91       38.91      6.34 o 
  -8   8   3      373.62      344.68     11.59 o 
  -7   8   3      992.47      891.26     18.46 o 
  -6   8   3     1294.80     1187.81     18.24 o 
  -5   8   3        8.83       30.16      3.43 o 
  -4   8   3     7827.75     7134.21     90.03 o 
  -3   8   3     1683.80     1711.72     17.12 o 
  -2   8   3     3701.93     3671.99     37.69 o 
  -1   8   3     1664.87     1308.26     14.58 o 
   0   8   3     1836.13     1605.58     17.41 o 
   1   8   3     1782.21     1530.15     16.77 o 
   2   8   3     1556.18     1140.87     12.92 o 
   3   8   3     5749.18     5130.78     67.51 o 
   4   8   3     3721.71     3407.93     45.99 o 
   5   8   3     3544.11     2941.26     53.67 o 
   6   8   3       13.12       46.81      5.61 o 
   7   8   3      181.17      143.76      8.22 o 
   8   8   3     3668.01     3638.08     89.06 o 
   9   8   3      287.47      347.86     17.94 o 
  10   8   3      654.11      704.27     31.01 o 
  11   8   3      507.70      540.25     35.13 o 
  12   8   3     1508.29     1605.99     53.44 o 
  13   8   3     1331.91     1317.30     41.73 o 
  14   8   3      105.10      112.98     15.59 o 
  15   8   3      626.90      697.82     41.47 o 
 -15   9   3        7.18        1.42      4.57 o 
 -14   9   3        0.64       -0.36      4.94 o 
 -13   9   3      132.43      132.16     13.70 o 
 -12   9   3      186.51      235.12     24.55 o 
 -11   9   3      237.90      251.44     16.46 o 
 -10   9   3        0.70        7.85      6.41 o 
  -9   9   3      207.42      253.66     11.74 o 
  -8   9   3      513.36      598.59     19.79 o 
  -7   9   3      108.79      126.47      7.95 o 
  -6   9   3     1114.89     1173.00     28.81 o 
  -5   9   3       98.22       82.86      4.82 o 
  -4   9   3      325.37      378.85      8.17 o 
  -3   9   3      443.75      309.18      8.18 o 
  -2   9   3      698.74      796.64     10.17 o 
  -1   9   3      611.44      647.81      9.17 o 
   0   9   3     3899.78     3432.25     38.71 o 
   1   9   3      120.96      147.89      4.52 o 
   2   9   3     4702.31     3967.84     50.90 o 
   3   9   3      308.61      342.64      7.41 o 
   4   9   3      636.00      577.18     15.53 o 
   5   9   3     2453.69     2130.48     39.76 o 
   6   9   3     2092.52     1947.68     41.06 o 
   7   9   3      723.69      673.69     18.89 o 
   8   9   3     3404.05     3183.46     86.06 o 
   9   9   3     2755.30     2776.44     94.63 o 
  10   9   3       48.74       48.81     10.22 o 
  11   9   3     1088.20     1122.45     34.40 o 
  12   9   3       63.71       97.88     14.48 o 
  13   9   3      441.08      453.44     19.94 o 
  14   9   3      119.91      110.93     13.03 o 
  15   9   3       40.16       39.79      7.92 o 
 -15  10   3      427.81      391.40     16.87 o 
 -14  10   3       81.15       81.54     15.61 o 
 -13  10   3       25.59       37.85     10.40 o 
 -12  10   3      522.49      526.76     21.17 o 
 -11  10   3      198.97      196.70     14.72 o 
 -10  10   3      268.88      251.33     14.20 o 
  -9  10   3      282.36      333.30     17.24 o 
  -8  10   3     2760.57     2982.47     66.21 o 
  -7  10   3      295.49      248.08     13.99 o 
  -6  10   3      445.14      425.21     13.49 o 
  -5  10   3     1370.78     1437.37     31.58 o 
  -4  10   3     2844.78     2956.63     65.00 o 
  -3  10   3      168.03      188.57      6.70 o 
  -2  10   3       28.26       40.23      3.63 o 
  -1  10   3     3283.90     3108.02     36.50 o 
   0  10   3      456.78      419.78      6.94 o 
   1  10   3     1362.06     1104.49     16.38 o 
   2  10   3      574.27      638.29     10.90 o 
   3  10   3     1036.47     1059.51     26.36 o 
   4  10   3       40.99       19.58      4.65 o 
   5  10   3      295.72      309.28     12.65 o 
   6  10   3      249.51      306.77     13.48 o 
   7  10   3       53.42       99.33      9.13 o 
   8  10   3      333.88      406.27     19.08 o 
   9  10   3     1359.41     1378.48     45.05 o 
  10  10   3      941.99      881.44     31.80 o 
  11  10   3      580.49      625.85     23.80 o 
  12  10   3      524.89      487.20     21.36 o 
  13  10   3      481.16      509.33     25.99 o 
  14  10   3      114.24      138.58      9.58 o 
 -14  11   3      617.99      510.05     56.05 o 
 -13  11   3       96.23       94.48     14.73 o 
 -12  11   3       95.01      101.87     11.00 o 
 -11  11   3        6.66       11.92     10.11 o 
 -10  11   3     1284.72     1302.64     35.49 o 
  -9  11   3     2718.46     2793.16     67.17 o 
  -8  11   3      145.16      146.96     13.08 o 
  -7  11   3      365.45      345.53     17.15 o 
  -6  11   3       44.59       52.42      8.58 o 
  -5  11   3      474.16      459.02     15.97 o 
  -4  11   3       79.17      122.56     10.04 o 
  -3  11   3      818.07      800.41     23.48 o 
  -2  11   3        4.24        9.81      3.95 o 
  -1  11   3     2254.10     2232.44     34.39 o 
   0  11   3     1004.36      816.24     21.50 o 
   1  11   3     1884.61     1844.99     31.43 o 
   2  11   3        1.54       13.12      4.43 o 
   3  11   3        1.17        1.26      4.28 o 
   4  11   3     1419.18     1281.51     26.31 o 
   5  11   3      811.35      716.81     21.71 o 
   6  11   3        8.98       -4.07      6.55 o 
   7  11   3       15.29       24.77      8.28 o 
   8  11   3      141.14      155.11     11.19 o 
   9  11   3      110.26      152.44     14.19 o 
  10  11   3       12.72       30.16      9.36 o 
  11  11   3      192.32      135.98     11.04 o 
  12  11   3       21.69       23.52      6.65 o 
  13  11   3      310.98      348.81     19.24 o 
  14  11   3      136.27      143.23     10.35 o 
 -14  12   3       18.00       31.81     10.02 o 
 -13  12   3       68.77       79.36     10.76 o 
 -12  12   3      400.99      400.53     19.24 o 
 -11  12   3      146.65      134.99     13.31 o 
 -10  12   3      221.03      258.79     15.92 o 
  -9  12   3      248.28      226.31     14.76 o 
  -8  12   3       58.74       69.32     11.52 o 
  -7  12   3     1362.12     1343.41     39.61 o 
  -6  12   3      397.47      344.88     18.23 o 
  -5  12   3     7000.69     7089.08    165.98 o 
  -4  12   3      545.18      488.87     15.49 o 
  -3  12   3     2915.27     3202.08     66.66 o 
  -2  12   3      588.96      667.81     15.94 o 
  -1  12   3      471.26      554.39     13.10 o 
   0  12   3      327.31      348.18     10.99 o 
   1  12   3       27.68       29.61      5.44 o 
   2  12   3       35.96       53.33      6.35 o 
   3  12   3      633.16      648.54     17.83 o 
   4  12   3      518.02      497.91     16.32 o 
   5  12   3      551.02      555.31     19.20 o 
   6  12   3      293.63      309.86     19.13 o 
   7  12   3       67.29       53.77      9.99 o 
   8  12   3        2.11        3.47      6.99 o 
   9  12   3      271.19      252.42     15.55 o 
  10  12   3      815.95      865.07     27.43 o 
  11  12   3      144.05      199.05     12.78 o 
  12  12   3       61.77       63.91      7.49 o 
  13  12   3       90.91      104.71      8.90 o 
 -13  13   3        8.95       10.20      5.29 o 
 -12  13   3      249.42      233.47     18.54 o 
 -11  13   3       21.69       21.30      8.13 o 
 -10  13   3     1107.78     1135.88     35.28 o 
  -9  13   3      127.81      174.98     12.38 o 
  -8  13   3     1471.89     1468.40     40.52 o 
  -7  13   3      271.45      264.23     16.99 o 
  -6  13   3      121.20      123.21     12.62 o 
  -5  13   3      629.51      565.60     22.72 o 
  -4  13   3     1858.51     2097.54     51.53 o 
  -3  13   3     1414.84     1351.89     31.78 o 
  -2  13   3      551.07      557.36     16.51 o 
  -1  13   3     1461.19     1545.19     32.38 o 
   0  13   3       42.38       46.58      6.78 o 
   1  13   3     1985.50     2095.17     39.20 o 
   2  13   3     1527.55     1529.41     32.94 o 
   3  13   3       60.90       53.48      7.44 o 
   4  13   3      475.23      445.09     18.05 o 
   5  13   3      298.99      361.64     18.83 o 
   6  13   3      718.74      820.05     26.03 o 
   7  13   3       26.00       41.92      8.70 o 
   8  13   3      667.26      590.48     20.43 o 
   9  13   3       73.59      130.85     13.29 o 
  10  13   3       27.89       21.77      8.70 o 
  11  13   3      167.17      184.46     15.98 o 
  12  13   3        1.13        1.08      5.40 o 
 -12  14   3      196.05      186.84     11.16 o 
 -11  14   3       23.16       16.34      8.24 o 
 -10  14   3       58.24       57.96      9.89 o 
  -9  14   3       70.21      106.97     10.72 o 
  -8  14   3      332.13      317.49     19.19 o 
  -7  14   3      369.70      367.12     17.32 o 
  -6  14   3      137.69      132.06     11.71 o 
  -5  14   3      520.08      489.19     19.85 o 
  -4  14   3        5.77       10.95      8.49 o 
  -3  14   3      324.62      343.33     17.76 o 
  -2  14   3      876.66      888.26     27.72 o 
  -1  14   3      366.36      376.99     13.56 o 
   0  14   3      196.33      231.86     13.17 o 
   1  14   3     1415.18     1501.83     33.66 o 
   2  14   3      596.46      591.33     17.74 o 
   3  14   3     1122.03     1143.39     27.27 o 
   4  14   3       93.67       91.24     15.65 o 
   5  14   3      476.57      495.25     18.30 o 
   6  14   3      806.52      793.22     26.06 o 
   7  14   3      119.82      183.11     12.28 o 
   8  14   3      113.68      136.85     10.43 o 
   9  14   3      104.89      111.73     10.80 o 
  10  14   3      370.90      388.31     15.87 o 
  11  14   3      324.66      322.44     15.27 o 
  12  14   3      815.87      678.42     54.35 o 
 -11  15   3      386.75      346.26     19.51 o 
 -10  15   3       89.31      122.34      9.32 o 
  -9  15   3      132.48      124.99     10.32 o 
  -8  15   3      266.65      249.56     13.62 o 
  -7  15   3      148.31      158.19     12.19 o 
  -6  15   3      140.38      155.83     12.20 o 
  -5  15   3      594.97      626.75     22.73 o 
  -4  15   3       84.20       87.36      9.71 o 
  -3  15   3      404.74      398.85     21.44 o 
  -2  15   3      166.32      190.12     13.92 o 
  -1  15   3       53.79       77.31     10.73 o 
   0  15   3     1559.72     1512.06     34.02 o 
   1  15   3     2819.16     2923.20     67.00 o 
   2  15   3      233.33      212.47     10.86 o 
   3  15   3      109.08       86.88      9.25 o 
   4  15   3      497.64      471.45     20.33 o 
   5  15   3      155.92      153.88     11.08 o 
   6  15   3       46.94       57.17      9.37 o 
   7  15   3       25.85       26.76      8.62 o 
   8  15   3      173.03      181.26     10.53 o 
   9  15   3      685.92      735.69     22.78 o 
  10  15   3      243.54      225.65     10.55 o 
  11  15   3       31.54       35.34      7.51 o 
 -10  16   3        2.87        5.51      7.93 o 
  -9  16   3       65.41       73.75      8.29 o 
  -8  16   3      129.28      143.31     14.15 o 
  -7  16   3      107.01      139.79     13.64 o 
  -6  16   3      108.55      117.03     12.61 o 
  -5  16   3      220.23      242.97     17.00 o 
  -4  16   3        0.08        3.58      7.96 o 
  -3  16   3      317.54      325.10     22.10 o 
  -2  16   3       17.15       26.81      8.39 o 
  -1  16   3      111.23      124.10     11.95 o 
   0  16   3     2876.31     2691.64     68.04 o 
   1  16   3      641.60      685.16     21.72 o 
   2  16   3        0.79       10.48      6.21 o 
   3  16   3     1308.99     1230.50     32.32 o 
   4  16   3      902.16      891.20     25.76 o 
   5  16   3      268.13      273.82     14.81 o 
   6  16   3       26.36       19.09      7.03 o 
   7  16   3      247.10      228.62     12.54 o 
   8  16   3        6.58       10.89      5.59 o 
   9  16   3       20.67       17.18      5.98 o 
  10  16   3      378.67      373.18     17.50 o 
  -9  17   3        0.33        5.09      7.22 o 
  -8  17   3        2.17        5.14      6.43 o 
  -7  17   3      165.27      129.40     19.07 o 
  -6  17   3      714.94      666.37     27.85 o 
  -5  17   3        0.15       -1.40      8.00 o 
  -4  17   3      396.88      342.21     19.70 o 
  -3  17   3      305.61      310.27     18.90 o 
  -2  17   3      544.83      455.81     21.97 o 
  -1  17   3        1.32        6.77      8.10 o 
   0  17   3       65.85       78.50     14.12 o 
   1  17   3     1079.63     1020.90     34.18 o 
   2  17   3      876.16      914.92     39.28 o 
   3  17   3       88.84       99.66     13.13 o 
   4  17   3      301.17      295.75     17.16 o 
   5  17   3      321.66      324.35     18.70 o 
   6  17   3      814.48      806.91     23.84 o 
   7  17   3      157.67      119.12     11.83 o 
   8  17   3       61.90       37.37      5.72 o 
   9  17   3       55.17       35.08      8.92 o 
  -8  18   3      181.94      158.53     15.19 o 
  -7  18   3        3.51        3.40      5.29 o 
  -6  18   3      286.55      264.76     11.52 o 
  -5  18   3      613.11      581.82     21.57 o 
  -4  18   3       76.18       60.44     10.53 o 
  -3  18   3        3.64        3.85      7.81 o 
  -2  18   3      437.49      404.92     20.60 o 
  -1  18   3       17.18       26.76      8.01 o 
   0  18   3      224.00      197.16     16.01 o 
   1  18   3      129.36      127.29     24.42 o 
   2  18   3        8.78       16.56      8.83 o 
   3  18   3        7.74        1.90     12.11 o 
   4  18   3        0.78       10.36      7.72 o 
   5  18   3      190.89      193.70     13.09 o 
   6  18   3      127.78      115.71     10.17 o 
   7  18   3        8.62       10.46      6.25 o 
  -6  19   3       10.60       10.41      6.75 o 
  -5  19   3      179.59      205.50     11.53 o 
  -4  19   3       79.17      104.94     22.83 o 
  -3  19   3       21.93       15.32      9.28 o 
  -2  19   3       76.12       74.08      9.81 o 
  -1  19   3        5.41        2.62      9.00 o 
   0  19   3     1179.86     1060.06     34.56 o 
   1  19   3      584.46      476.92     34.96 o 
   2  19   3      637.95      579.59     42.02 o 
   3  19   3       11.54       19.08     10.17 o 
   4  19   3       83.13       76.86     10.05 o 
   5  19   3      240.44      240.91     19.41 o 
  -3  20   3       19.30       33.55      7.85 o 
  -2  20   3       99.85       98.87     11.06 o 
  -1  20   3        0.55        0.89     11.55 o 
   0  20   3        5.26       13.64      6.66 o 
   1  20   3       46.42       54.91     12.14 o 
   2  20   3       19.65       12.91      9.39 o 
 -17   0   4      825.85      907.76     74.32 o 
 -16   0   4      155.57      183.21     14.93 o 
 -15   0   4      318.92      312.70     23.66 o 
 -14   0   4      477.39      452.34     62.13 o 
 -13   0   4       72.59       64.11     10.25 o 
 -12   0   4      461.15      599.36     24.32 o 
 -11   0   4      361.92      332.70     18.15 o 
 -10   0   4     3166.63     3206.04     89.90 o 
  -9   0   4      338.94      248.32      8.09 o 
  -8   0   4     5959.90     5058.36     91.17 o 
  -7   0   4       35.88       61.24      3.84 o 
  -6   0   4     3000.87     2895.03     38.18 o 
  -5   0   4      107.74      146.84      4.67 o 
  -4   0   4     1053.49     1418.04     19.88 o 
  -3   0   4       14.86       13.38      2.97 o 
  -2   0   4      165.29      132.75      9.29 o 
  -1   0   4     2318.65     2129.05     25.23 o 
   0   0   4      671.61      814.54     10.26 o 
   1   0   4     4108.75     4249.82     51.44 o 
   2   0   4     1148.38     1343.32     16.02 o 
   3   0   4     2308.57     2271.83     30.75 o 
   4   0   4       34.64       25.14      3.49 o 
   5   0   4     2246.12     2501.09     36.36 o 
   6   0   4     4543.28     4326.75     68.20 o 
   7   0   4     1926.80     1873.84     28.43 o 
   8   0   4      318.17      255.95     12.49 o 
   9   0   4      310.38      251.04     19.78 o 
  10   0   4       82.23       73.61     15.65 o 
  11   0   4     1239.07     1214.70     70.73 o 
  12   0   4      301.35      304.56     25.01 o 
  13   0   4      581.12      574.18     32.53 o 
  14   0   4      144.03      128.42     64.43 o 
  15   0   4     1132.60     1209.52     84.68 o 
  16   0   4       69.40       82.91     18.36 o 
 -17   1   4        2.39       -0.48      9.17 o 
 -16   1   4      103.34      147.03     12.51 o 
 -15   1   4      398.81      367.59     24.09 o 
 -14   1   4     1545.60     1559.01     47.05 o 
 -13   1   4      102.78      130.15     10.88 o 
 -12   1   4        7.89       21.49      6.70 o 
 -11   1   4      980.19      928.76     21.71 o 
 -10   1   4        7.78       25.48      4.71 o 
  -9   1   4      959.27      740.10     14.41 o 
  -8   1   4     1521.28     1453.08     15.64 o 
  -7   1   4     1657.79     1247.06     12.12 o 
  -6   1   4     1908.87     2107.79     19.03 o 
  -5   1   4     8007.09     8334.37     98.49 o 
  -4   1   4     1710.29     1677.95     15.84 o 
  -3   1   4     5251.67     5662.73     57.14 o 
  -2   1   4       10.34       31.27      2.58 o 
  -1   1   4     1413.55     1385.87     13.74 o 
   0   1   4      474.80      631.70      5.22 o 
   1   1   4     2561.25     2501.35     20.38 o 
   2   1   4     3816.00     3835.61     31.17 o 
   3   1   4     1392.92     1640.89     13.07 o 
   4   1   4      333.34      343.01      5.24 o 
   5   1   4     1665.48     1889.79     18.99 o 
   6   1   4     1761.51     1551.71     17.83 o 
   7   1   4     4211.39     4073.40     51.54 o 
   8   1   4      468.00      397.12     12.86 o 
   9   1   4      361.98      354.56     16.27 o 
  10   1   4      302.18      315.97     16.42 o 
  11   1   4      152.17      150.38     13.47 o 
  12   1   4      466.05      438.61     22.15 o 
  13   1   4      138.44      168.00     16.27 o 
  14   1   4      329.75      345.22     17.54 o 
  15   1   4     1192.58     1193.52     56.85 o 
  16   1   4      100.79       91.21     16.92 o 
 -17   2   4       22.30       20.17     15.77 o 
 -16   2   4       98.01       83.09     15.25 o 
 -15   2   4       58.36       64.14     10.89 o 
 -14   2   4       14.98       29.65      8.93 o 
 -13   2   4      204.79      200.63     10.04 o 
 -12   2   4      275.13      301.50     12.62 o 
 -11   2   4      644.47      733.83     16.96 o 
 -10   2   4      177.27      137.33      6.98 o 
  -9   2   4      109.75      130.91      4.98 o 
  -8   2   4      955.25      841.64     10.33 o 
  -7   2   4       24.33       14.98      2.04 o 
  -6   2   4     7011.49     6158.88     68.50 o 
  -5   2   4     1593.61     1549.15     19.41 o 
  -4   2   4       85.08       43.09      2.35 o 
  -3   2   4     2806.58     2805.42     39.52 o 
  -2   2   4     7714.93     7622.31     93.03 o 
  -1   2   4     3541.33     3714.79     40.28 o 
   0   2   4     4203.24     4485.65     40.11 o 
   1   2   4     1198.96     1148.50      9.57 o 
   2   2   4        3.17        6.24      1.26 o 
   3   2   4     5086.98     5329.63     52.42 o 
   4   2   4      213.50      222.96      4.03 o 
   5   2   4      297.56      301.19      8.06 o 
   6   2   4     1980.39     1897.34     18.96 o 
   7   2   4       78.65       81.47      4.26 o 
   8   2   4     1137.81     1075.09     30.68 o 
   9   2   4      825.61      791.84     21.31 o 
  10   2   4     1623.28     1581.34     43.94 o 
  11   2   4      727.62      643.76     26.57 o 
  12   2   4     1083.73     1003.84     35.69 o 
  13   2   4       86.17      110.30     11.96 o 
  14   2   4      432.40      430.37     18.87 o 
  15   2   4       86.74      110.58      9.79 o 
  16   2   4      115.63      111.16     10.03 o 
 -17   3   4      122.42      165.74     28.21 o 
 -16   3   4       47.95       30.95     17.36 o 
 -15   3   4      220.58      216.47     18.99 o 
 -14   3   4       51.63       40.81      9.36 o 
 -13   3   4       47.29       67.10      9.49 o 
 -12   3   4       83.10       74.43      9.21 o 
 -11   3   4       30.86       46.59      6.67 o 
 -10   3   4     7190.36     7535.53    160.94 o 
  -9   3   4      112.11      159.01      7.02 o 
  -8   3   4     4246.60     4009.74     50.40 o 
  -7   3   4      411.97      483.74      7.16 o 
  -6   3   4    14112.73    13635.87    195.12 o 
  -5   3   4       26.25      134.84      4.11 o 
  -4   3   4     1195.73     1543.26     15.09 o 
  -3   3   4      199.59      121.37      3.20 o 
  -2   3   4       62.48       47.92      3.64 o 
  -1   3   4     4985.71     5540.70     65.80 o 
   0   3   4     7993.54     7834.93     93.29 o 
   1   3   4     7479.14     7538.72     89.94 o 
   2   3   4     5936.53     6085.49     59.59 o 
   3   3   4     4681.12     5145.36     50.87 o 
   4   3   4    18632.63    19949.59    325.63 o 
   5   3   4     3127.04     2996.93     29.46 o 
   6   3   4      241.89      122.97      4.97 o 
   7   3   4      155.93      139.69      6.04 o 
   8   3   4     1233.54     1160.81     35.82 o 
   9   3   4     3110.99     3360.73     80.90 o 
  10   3   4      456.06      508.24     18.68 o 
  11   3   4       35.30       26.13     10.82 o 
  12   3   4        0.95        5.66      9.09 o 
  13   3   4      147.34      167.18     15.27 o 
  14   3   4      227.71      271.43     16.32 o 
  15   3   4      119.84      124.72     10.18 o 
  16   3   4      563.65      538.97     30.51 o 
 -17   4   4       58.04       57.37     23.66 o 
 -16   4   4       44.33       52.76      9.32 o 
 -15   4   4      491.43      533.53     24.83 o 
 -14   4   4      156.68      170.21     19.72 o 
 -13   4   4      165.93      127.77     11.76 o 
 -12   4   4      333.45      324.84     12.81 o 
 -11   4   4     1668.23     1637.80     35.51 o 
 -10   4   4        6.50        5.68      5.45 o 
  -9   4   4      229.17      246.33      6.77 o 
  -8   4   4     2133.49     2218.15     29.84 o 
  -7   4   4      253.67      236.75      5.21 o 
  -6   4   4      618.72      597.24      7.42 o 
  -5   4   4        1.23       41.84      2.51 o 
  -4   4   4     4861.31     4199.40     39.38 o 
  -3   4   4       51.83       28.54      2.17 o 
  -2   4   4    10743.20    10943.60    136.62 o 
  -1   4   4        3.85        7.95      2.17 o 
   0   4   4      902.37      916.39     12.74 o 
   1   4   4     4181.20     4333.92     45.07 o 
   2   4   4        0.93        8.32      1.44 o 
   3   4   4     3627.01     3734.54     41.67 o 
   4   4   4     2178.86     1927.28     19.47 o 
   5   4   4    14330.15    13913.77    209.02 o 
   6   4   4        8.03       10.76      3.46 o 
   7   4   4     5548.93     5004.68     98.23 o 
   8   4   4      188.33      208.31     13.51 o 
   9   4   4      188.30      187.63     10.12 o 
  10   4   4      553.00      606.11     27.50 o 
  11   4   4       90.84       97.54     11.48 o 
  12   4   4     1454.50     1570.76     46.08 o 
  13   4   4        5.48        5.15      8.96 o 
  14   4   4      380.20      398.62     17.53 o 
  15   4   4      743.70      731.52     38.93 o 
  16   4   4       62.13       91.17     18.71 o 
 -16   5   4      276.63      245.05     21.61 o 
 -15   5   4       61.95       70.77     13.94 o 
 -14   5   4       36.20       45.16     10.31 o 
 -13   5   4        4.61        9.43      7.55 o 
 -12   5   4       23.03       12.85      6.96 o 
 -11   5   4      560.13      606.99     18.41 o 
 -10   5   4      105.36       98.33      7.29 o 
  -9   5   4     2449.15     2425.20     38.84 o 
  -8   5   4     3451.77     3206.64     58.17 o 
  -7   5   4     1106.20     1233.34     15.95 o 
  -6   5   4     9994.70    10033.53    134.30 o 
  -5   5   4     6821.58     6298.10     67.97 o 
  -4   5   4     4334.24     4914.38     47.93 o 
  -3   5   4       29.40       47.05      1.98 o 
  -2   5   4     6225.45     6555.12     89.78 o 
  -1   5   4    14787.94    16071.46    250.04 o 
   0   5   4     3168.67     3020.06     30.64 o 
   1   5   4     3139.53     3250.32     32.86 o 
   2   5   4      416.20      572.93      6.65 o 
   3   5   4      202.69      259.25      5.76 o 
   4   5   4        5.38       12.89      1.65 o 
   5   5   4     2150.78     2291.84     31.39 o 
   6   5   4      467.92      387.14      9.76 o 
   7   5   4     2006.63     1935.02     47.76 o 
   8   5   4      885.04      859.09     30.74 o 
   9   5   4      629.55      655.09     22.57 o 
  10   5   4     1266.65     1131.06     33.29 o 
  11   5   4       34.39       56.23      9.36 o 
  12   5   4        1.95       -0.42      7.56 o 
  13   5   4      657.83      721.63     33.23 o 
  14   5   4        7.67       15.82      9.98 o 
  15   5   4       80.64       76.25     13.02 o 
  16   5   4      122.09      110.68     19.62 o 
 -16   6   4       53.18       62.84      8.44 o 
 -15   6   4        4.99        7.32      8.06 o 
 -14   6   4      586.88      557.17     27.47 o 
 -13   6   4     1055.86     1014.77     29.51 o 
 -12   6   4      353.82      347.75     13.48 o 
 -11   6   4       52.49       85.50     10.98 o 
 -10   6   4      115.54      182.20     15.11 o 
  -9   6   4       43.44       55.56      5.98 o 
  -8   6   4     2806.95     2595.14     56.71 o 
  -7   6   4      146.19      127.38      4.43 o 
  -6   6   4     8243.03     8496.50    118.95 o 
  -5   6   4        4.59       12.29      1.96 o 
  -4   6   4      145.77      142.51      3.89 o 
  -3   6   4      521.76      450.26      7.83 o 
  -2   6   4     2620.59     2146.99     22.06 o 
  -1   6   4     1416.47     1565.67     17.71 o 
   0   6   4     6446.75     6513.71     77.27 o 
   1   6   4    10172.79    10939.75    150.13 o 
   2   6   4       79.82       78.34      2.70 o 
   3   6   4      426.33      367.83      6.09 o 
   4   6   4       15.40       29.50      3.89 o 
   5   6   4     2614.31     2346.31     33.53 o 
   6   6   4      937.05      758.03     22.99 o 
   7   6   4      322.88      308.18     15.69 o 
   8   6   4      320.21      320.60     18.39 o 
   9   6   4      872.82      987.13     34.34 o 
  10   6   4     1823.93     1740.96     52.10 o 
  11   6   4      295.94      256.88     18.08 o 
  12   6   4     1034.67      916.64     34.98 o 
  13   6   4       80.46       75.73     13.48 o 
  14   6   4       25.50       25.92      9.97 o 
  15   6   4       20.04       16.36      9.27 o 
 -16   7   4      255.89      267.84     25.79 o 
 -15   7   4      354.86      331.62     31.04 o 
 -14   7   4       28.35       19.15      6.66 o 
 -13   7   4        9.32       26.30     12.86 o 
 -12   7   4      478.73      475.86     23.16 o 
 -11   7   4      292.39      305.48     19.10 o 
 -10   7   4      909.33      941.45     24.30 o 
  -9   7   4      848.75      816.74     20.68 o 
  -8   7   4     1427.09     1492.48     32.64 o 
  -7   7   4      647.83      489.32     16.16 o 
  -6   7   4     2259.29     2033.12     25.24 o 
  -5   7   4     1122.84     1064.06     18.06 o 
  -4   7   4     2032.56     2237.10     23.59 o 
  -3   7   4      654.76      434.85      7.15 o 
  -2   7   4      650.02      729.59     10.84 o 
  -1   7   4       73.10      132.34      4.73 o 
   0   7   4      714.54      724.66      9.10 o 
   1   7   4     1088.00     1088.98     12.35 o 
   2   7   4     1363.46     1114.43     13.49 o 
   3   7   4     1487.30     1544.88     18.62 o 
   4   7   4     3397.43     3634.60     53.01 o 
   5   7   4      149.32      210.39      9.32 o 
   6   7   4       70.59       80.81      6.96 o 
   7   7   4      161.51      146.84     10.54 o 
   8   7   4      290.47      401.55     17.90 o 
   9   7   4      179.97      212.14     13.49 o 
  10   7   4      393.09      462.00     24.23 o 
  11   7   4      910.88      890.61     35.46 o 
  12   7   4       90.09      101.28     12.92 o 
  13   7   4      573.62      522.55     31.59 o 
  14   7   4      129.31      156.31     13.69 o 
  15   7   4      121.86      118.99     12.01 o 
 -16   8   4      115.32       93.01     20.76 o 
 -15   8   4       71.71       60.30      9.14 o 
 -14   8   4       59.14       49.16      9.44 o 
 -13   8   4        4.41       10.85      8.47 o 
 -12   8   4       90.52      138.71     14.73 o 
 -11   8   4        0.35        2.28      6.30 o 
 -10   8   4        6.63       15.41      6.96 o 
  -9   8   4      116.34      173.59     12.16 o 
  -8   8   4       61.60       62.73      8.96 o 
  -7   8   4       72.65      140.71     11.41 o 
  -6   8   4      854.64      821.92     26.72 o 
  -5   8   4        0.03       12.20      3.59 o 
  -4   8   4      103.00       41.33      3.93 o 
  -3   8   4      659.99      664.55      8.14 o 
  -2   8   4        0.30        5.23      2.51 o 
  -1   8   4      630.28      851.15     10.41 o 
   0   8   4      600.20      480.86      7.32 o 
   1   8   4      105.54       64.91      3.01 o 
   2   8   4      294.82      240.85      5.60 o 
   3   8   4        2.89       19.18      3.17 o 
   4   8   4      186.69      189.47      6.91 o 
   5   8   4     1925.69     2061.05     45.61 o 
   6   8   4      122.09      156.21      8.57 o 
   7   8   4       28.14       24.89      9.18 o 
   8   8   4      150.27      167.87     12.25 o 
   9   8   4      104.68       96.65     10.60 o 
  10   8   4     1429.34     1454.53     44.09 o 
  11   8   4      281.06      288.58     18.04 o 
  12   8   4      261.40      290.85     18.79 o 
  13   8   4      191.84      220.76     17.70 o 
  14   8   4       13.57       19.77      8.94 o 
  15   8   4       66.98       47.64      8.90 o 
 -15   9   4       43.56       40.07      9.94 o 
 -14   9   4       78.79       89.78      9.49 o 
 -13   9   4       15.81       19.93      9.35 o 
 -12   9   4      666.22      625.81     24.80 o 
 -11   9   4     1734.16     1714.74     41.03 o 
 -10   9   4     2796.18     3047.31     72.99 o 
  -9   9   4     1458.94     1587.10     41.78 o 
  -8   9   4        8.07       12.82      8.69 o 
  -7   9   4       16.75       34.51      8.25 o 
  -6   9   4       65.91       43.27      8.37 o 
  -5   9   4      476.06      447.59     16.23 o 
  -4   9   4      598.52      690.95     19.90 o 
  -3   9   4     3675.71     3622.13     43.40 o 
  -2   9   4     1416.80     1507.93     17.71 o 
  -1   9   4      517.89      479.75      7.75 o 
   0   9   4      250.82      201.81      4.94 o 
   1   9   4     1964.82     2073.71     23.88 o 
   2   9   4      636.29      371.66      7.61 o 
   3   9   4       65.93       97.98      4.94 o 
   4   9   4      906.56      640.57     30.33 o 
   5   9   4      167.69      155.13     10.69 o 
   6   9   4      123.69      161.30      9.77 o 
   7   9   4       12.53       26.06      9.50 o 
   8   9   4      494.73      498.04     20.59 o 
   9   9   4     1524.89     1535.53     43.57 o 
  10   9   4        2.44        4.69      8.19 o 
  11   9   4       18.99       15.02      8.84 o 
  12   9   4       79.62      109.85     12.25 o 
  13   9   4      413.56      476.21     20.69 o 
  14   9   4        0.62       -3.92      5.64 o 
 -15  10   4      125.89       93.67     11.21 o 
 -14  10   4      693.45      650.24     20.64 o 
 -13  10   4      570.13      559.52     21.71 o 
 -12  10   4       89.04       82.90     10.00 o 
 -11  10   4      355.04      370.14     15.48 o 
 -10  10   4      415.91      428.08     18.60 o 
  -9  10   4     1525.97     1649.00     42.94 o 
  -8  10   4      128.31      146.99     12.37 o 
  -7  10   4     1510.61     1384.80     37.35 o 
  -6  10   4       55.34      104.79     10.26 o 
  -5  10   4     1671.01     1685.82     43.41 o 
  -4  10   4      170.32      201.48     11.62 o 
  -3  10   4     2148.21     1920.83     61.42 o 
  -2  10   4      191.73      194.26      5.50 o 
  -1  10   4      463.85      405.30      8.05 o 
   0  10   4     4770.10     4673.65     64.66 o 
   1  10   4       35.47       13.03      3.55 o 
   2  10   4      151.23      119.14      7.14 o 
   3  10   4        0.93       13.98      5.37 o 
   4  10   4        0.12       14.77      6.65 o 
   5  10   4       40.55       41.22      7.67 o 
   6  10   4      415.56      440.21     15.48 o 
   7  10   4      127.12      180.81     15.90 o 
   8  10   4        1.46        9.29      8.18 o 
   9  10   4       23.67       42.58     10.03 o 
  10  10   4     1467.42     1508.95     42.64 o 
  11  10   4      195.40      198.63     13.52 o 
  12  10   4        7.77       15.92      8.74 o 
  13  10   4       27.44       39.23      8.50 o 
  14  10   4      141.96      150.52     12.22 o 
 -14  11   4       11.22       17.58      6.43 o 
 -13  11   4      766.85      711.84     25.17 o 
 -12  11   4      231.51      234.79     15.26 o 
 -11  11   4      386.74      376.88     15.00 o 
 -10  11   4      262.24      286.57     14.97 o 
  -9  11   4      184.38      200.37     14.80 o 
  -8  11   4      112.24      120.27     12.60 o 
  -7  11   4      359.09      361.28     17.06 o 
  -6  11   4        6.04        3.03      7.57 o 
  -5  11   4      143.74      157.77     11.97 o 
  -4  11   4      661.88      691.81     23.05 o 
  -3  11   4        0.43       -4.14      6.44 o 
  -2  11   4        3.31        0.06      4.91 o 
  -1  11   4      349.87      299.90     10.88 o 
   0  11   4        0.25        2.79      5.12 o 
   1  11   4      685.21      674.71     18.27 o 
   2  11   4      119.21      119.07      7.59 o 
   3  11   4        0.14       -5.61      5.61 o 
   4  11   4        1.89       10.38      7.18 o 
   5  11   4        1.57        8.55      6.55 o 
   6  11   4      447.07      429.07     16.31 o 
   7  11   4      251.95      243.58     14.30 o 
   8  11   4       32.52       29.55     10.75 o 
   9  11   4      182.54      210.40     15.52 o 
  10  11   4     1080.51     1000.58     31.61 o 
  11  11   4      128.61      137.65     10.75 o 
  12  11   4        2.18        1.41      5.35 o 
  13  11   4      101.22       74.83     16.30 o 
 -14  12   4      211.29      188.76     12.14 o 
 -13  12   4        2.86        1.38      5.58 o 
 -12  12   4        5.73       12.03      7.59 o 
 -11  12   4      759.86      714.80     24.14 o 
 -10  12   4       94.95       99.56     10.87 o 
  -9  12   4     1776.69     1921.08     50.33 o 
  -8  12   4       59.70       72.63     10.47 o 
  -7  12   4     2010.05     2209.37     55.73 o 
  -6  12   4      698.37      736.80     27.84 o 
  -5  12   4        8.61        7.46      7.59 o 
  -4  12   4      176.23      196.53     13.01 o 
  -3  12   4      140.68      201.51     14.00 o 
  -2  12   4     2919.26     3002.41     61.85 o 
  -1  12   4     1447.41     1527.04     37.17 o 
   0  12   4     1153.70     1012.00     22.61 o 
   1  12   4     1477.80     1495.01     35.73 o 
   2  12   4      261.34      229.44     11.12 o 
   3  12   4      512.70      414.80     16.43 o 
   4  12   4        9.66       50.28      7.83 o 
   5  12   4      400.20      379.50     16.39 o 
   6  12   4       13.94       26.63      7.86 o 
   7  12   4     1990.00     1834.84     46.01 o 
   8  12   4       42.60       58.41     11.47 o 
   9  12   4      692.99      667.56     28.31 o 
  10  12   4     2180.99     2128.95     53.59 o 
  11  12   4      524.10      505.85     17.37 o 
  12  12   4      151.49      150.81     11.32 o 
  13  12   4      461.03      426.35     21.19 o 
 -13  13   4      357.97      285.38     11.92 o 
 -12  13   4        1.95        1.07      5.87 o 
 -11  13   4       16.15       20.84      6.05 o 
 -10  13   4      769.06      820.01     25.13 o 
  -9  13   4       59.65       68.24     10.55 o 
  -8  13   4       11.72       32.90     10.31 o 
  -7  13   4     1392.89     1433.37     39.84 o 
  -6  13   4      416.42      384.57     19.32 o 
  -5  13   4     1339.66     1377.51     38.43 o 
  -4  13   4     1293.02     1328.07     39.15 o 
  -3  13   4     2399.46     2565.12     58.58 o 
  -2  13   4      409.74      467.42     17.82 o 
  -1  13   4      126.95      138.98      9.63 o 
   0  13   4      946.26      968.54     24.25 o 
   1  13   4      253.68      305.99     12.14 o 
   2  13   4     2404.70     2368.82     53.39 o 
   3  13   4       13.04       10.13      8.59 o 
   4  13   4     1305.72     1189.26     40.49 o 
   5  13   4       26.30       41.84      8.55 o 
   6  13   4     1533.10     1507.99     40.09 o 
   7  13   4      289.48      309.09     14.80 o 
   8  13   4      170.83      181.62     13.27 o 
   9  13   4     1274.16     1235.09     36.96 o 
  10  13   4      233.90      227.35     12.27 o 
  11  13   4      855.81      848.44     28.56 o 
  12  13   4      562.77      530.66     34.80 o 
 -12  14   4      338.45      308.42     14.56 o 
 -11  14   4      213.69      198.01     11.66 o 
 -10  14   4      398.73      404.82     15.11 o 
  -9  14   4       36.31       68.29      9.21 o 
  -8  14   4      984.40      961.80     27.65 o 
  -7  14   4     1020.12     1102.09     33.08 o 
  -6  14   4      582.56      609.00     24.34 o 
  -5  14   4        0.20        4.68      7.84 o 
  -4  14   4      503.87      477.19     21.23 o 
  -3  14   4       26.79       36.37      8.44 o 
  -2  14   4     2342.56     2313.56     62.62 o 
  -1  14   4     3930.54     3922.69     93.35 o 
   0  14   4       15.53        9.51      7.21 o 
   1  14   4      439.21      422.28     16.58 o 
   2  14   4      313.67      318.66     15.01 o 
   3  14   4      203.42      237.79     16.23 o 
   4  14   4       36.30       45.76     10.84 o 
   5  14   4      285.83      272.57     14.26 o 
   6  14   4      292.90      296.01     16.23 o 
   7  14   4      647.55      639.80     21.62 o 
   8  14   4       28.40       54.73      9.28 o 
   9  14   4      902.31      972.28     27.28 o 
  10  14   4        4.82        4.71      7.95 o 
  11  14   4        0.93        4.03      4.76 o 
 -11  15   4      247.73      242.51     15.28 o 
 -10  15   4        2.48        1.91      4.95 o 
  -9  15   4      313.55      321.20     13.89 o 
  -8  15   4      142.86      161.36     11.25 o 
  -7  15   4      499.88      560.68     20.37 o 
  -6  15   4      304.59      314.07     15.19 o 
  -5  15   4      161.73      220.95     13.28 o 
  -4  15   4      890.80      904.57     27.73 o 
  -3  15   4      225.73      246.58     14.89 o 
  -2  15   4     1813.67     1726.04     47.80 o 
  -1  15   4     1934.34     1957.43     50.29 o 
   0  15   4      474.11      474.25     17.22 o 
   1  15   4       71.18       88.39      9.61 o 
   2  15   4     2558.99     2419.25     55.95 o 
   3  15   4       99.49      129.73     13.12 o 
   4  15   4        8.31       10.92      9.11 o 
   5  15   4      686.76      653.99     24.45 o 
   6  15   4      425.59      477.47     19.16 o 
   7  15   4       86.12       91.95     11.63 o 
   8  15   4      238.33      235.46     35.09 o 
   9  15   4        7.21        8.56      6.47 o 
  10  15   4       28.77        8.85      4.91 o 
 -10  16   4      533.65      577.50     19.82 o 
  -9  16   4        2.64       11.75      5.85 o 
  -8  16   4      199.88      192.21     10.78 o 
  -7  16   4      477.04      464.99     18.94 o 
  -6  16   4      839.91      867.74     25.56 o 
  -5  16   4     1133.72     1095.40     29.53 o 
  -4  16   4       45.66       83.56      9.47 o 
  -3  16   4       14.95       27.14     10.13 o 
  -2  16   4        1.62        8.02      8.44 o 
  -1  16   4        4.83        5.10      7.83 o 
   0  16   4        6.79       11.80      7.12 o 
   1  16   4      184.18      158.96     11.40 o 
   2  16   4       86.63      114.98     12.59 o 
   3  16   4      390.23      420.20     19.92 o 
   4  16   4       27.89       32.77      8.96 o 
   5  16   4       26.90       37.73     11.15 o 
   6  16   4       80.33      103.11     11.35 o 
   7  16   4        0.33        7.56      7.47 o 
   8  16   4       30.64       31.03      8.90 o 
   9  16   4        6.94        8.31      6.20 o 
  -9  17   4      174.32      184.83     11.24 o 
  -8  17   4      149.84      195.40     12.56 o 
  -7  17   4       45.09       54.93      8.84 o 
  -6  17   4      291.76      279.09     13.62 o 
  -5  17   4        1.41        4.69      6.10 o 
  -4  17   4        3.10        2.38      7.27 o 
  -3  17   4      312.05      260.10     14.16 o 
  -2  17   4      367.06      298.41     17.10 o 
  -1  17   4      146.02      142.15     10.41 o 
   0  17   4        1.69       -6.05      6.25 o 
   1  17   4      248.53      218.67     12.30 o 
   2  17   4       94.87       94.11     10.53 o 
   3  17   4       44.84       32.97      8.99 o 
   4  17   4      378.50      371.27     18.40 o 
   5  17   4        3.38        0.96      6.79 o 
   6  17   4      785.64      835.73     22.61 o 
   7  17   4        4.83        5.95      5.87 o 
   8  17   4        4.92        4.96      9.83 o 
  -7  18   4      146.58      162.87     12.72 o 
  -6  18   4      448.53      443.84     31.96 o 
  -5  18   4      230.31      248.83     21.33 o 
  -4  18   4      311.29      296.75     15.45 o 
  -3  18   4      221.93      227.09     13.94 o 
  -2  18   4      941.36     1005.19     33.53 o 
  -1  18   4      213.43      166.03     18.15 o 
   0  18   4       20.77       38.10      9.92 o 
   1  18   4      603.61      552.03     18.79 o 
   2  18   4       29.18       37.20     11.50 o 
   3  18   4      406.21      412.81     20.45 o 
   4  18   4       21.08       14.56      5.52 o 
   5  18   4      272.15      240.24     25.86 o 
   6  18   4      163.85      182.70     11.37 o 
   7  18   4      301.14      264.51     18.17 o 
  -5  19   4      546.38      619.74     20.84 o 
  -4  19   4       43.90       61.82      9.20 o 
  -3  19   4      439.61      451.30     19.13 o 
  -2  19   4       12.53       14.83      7.21 o 
  -1  19   4        2.41       -6.28      9.56 o 
   0  19   4     1285.15     1197.74     39.73 o 
   1  19   4      869.50      726.15     86.62 o 
   2  19   4     1611.46     1614.57     53.28 o 
   3  19   4      309.08      282.35     27.57 o 
   4  19   4      359.21      366.32     19.26 o 
  -1  20   4      431.66      454.41     65.27 o 
   0  20   4      344.88      322.49     22.66 o 
 -17   1   5        5.88        5.48     11.80 o 
 -16   1   5      221.77      198.39     50.65 o 
 -15   1   5        1.61       20.40     16.90 o 
 -14   1   5       85.15       83.10     10.98 o 
 -13   1   5       24.64       33.86      8.47 o 
 -12   1   5      561.83      686.15     21.63 o 
 -11   1   5        5.38       22.27      7.62 o 
 -10   1   5     2162.93     2089.47     46.89 o 
  -9   1   5        2.10        3.49      2.96 o 
  -8   1   5      450.76      245.79      5.47 o 
  -7   1   5     1550.22     1499.03     14.39 o 
  -6   1   5      476.90      509.35      6.59 o 
  -5   1   5     2029.32     2080.38     19.87 o 
  -4   1   5     3316.62     3421.90     37.85 o 
  -3   1   5     3946.67     4087.55     45.87 o 
  -2   1   5       64.16       72.39      2.99 o 
  -1   1   5      214.68      154.04      3.49 o 
   0   1   5      208.06      185.35      3.10 o 
   1   1   5      131.53      194.38      4.29 o 
   2   1   5       14.23       17.53      1.81 o 
   3   1   5      892.07      820.78      8.73 o 
   4   1   5      734.27      499.68      6.34 o 
   5   1   5     1116.35     1109.83     11.57 o 
   6   1   5       78.08       64.54      3.84 o 
   7   1   5      839.96      725.21     11.97 o 
   8   1   5       18.49       24.65      7.28 o 
   9   1   5        1.95        0.61      7.05 o 
  10   1   5      762.99      783.67     26.79 o 
  11   1   5     1408.61     1458.84     45.61 o 
  12   1   5       94.78      117.43     12.96 o 
  13   1   5      367.50      413.26     18.37 o 
  14   1   5      121.12      141.70     12.41 o 
  15   1   5        1.43        1.71      5.86 o 
  16   1   5      144.48      103.22     15.05 o 
 -17   2   5      601.43      599.15     28.06 o 
 -16   2   5       40.88       44.23     16.23 o 
 -15   2   5       53.31       77.58     13.18 o 
 -14   2   5      165.11      204.40     14.20 o 
 -13   2   5       65.26       64.25      9.66 o 
 -12   2   5       75.59      134.21     10.70 o 
 -11   2   5     1923.69     2040.85     44.12 o 
 -10   2   5      933.32     1025.02     38.48 o 
  -9   2   5      162.21      125.92      9.51 o 
  -8   2   5     4038.15     4061.67     52.21 o 
  -7   2   5      842.94      639.15      7.73 o 
  -6   2   5     1092.08      862.17     11.12 o 
  -5   2   5      332.16      408.23      5.34 o 
  -4   2   5     2647.20     2417.18     22.33 o 
  -3   2   5       11.10        9.71      2.26 o 
  -2   2   5     6881.18     6854.99     82.26 o 
  -1   2   5       21.96       27.68      2.25 o 
   0   2   5     2195.38     2195.69     21.45 o 
   1   2   5    22498.50    25540.10    422.15 o 
   2   2   5     5104.68     4900.74     45.19 o 
   3   2   5      474.81      564.01      7.13 o 
   4   2   5       83.63       78.73      3.44 o 
   5   2   5     9356.29     9916.82    134.28 o 
   6   2   5      295.90      334.65      5.99 o 
   7   2   5        6.19        7.84      3.80 o 
   8   2   5     2464.40     2582.77     99.75 o 
   9   2   5      505.73      643.82     19.63 o 
  10   2   5    11098.74    11457.45    376.16 o 
  11   2   5     1187.94     1065.85     34.00 o 
  12   2   5     1069.25     1092.73     34.05 o 
  13   2   5        8.38       10.60      8.98 o 
  14   2   5      544.43      546.95     23.24 o 
  15   2   5      341.53      276.27     12.93 o 
  16   2   5      818.83      856.53     29.90 o 
 -17   3   5       11.37        4.64      6.35 o 
 -16   3   5        2.98        4.60      9.50 o 
 -15   3   5        0.28       15.32      8.75 o 
 -14   3   5        3.59        4.42      7.48 o 
 -13   3   5       35.30       71.62     15.18 o 
 -12   3   5      399.01      438.01     16.52 o 
 -11   3   5      131.05      168.96     10.82 o 
 -10   3   5     2131.67     2396.41     52.08 o 
  -9   3   5        0.32        2.24      3.67 o 
  -8   3   5      237.47      289.58      7.60 o 
  -7   3   5     1918.28     1949.20     22.48 o 
  -6   3   5     4197.18     3559.71     36.76 o 
  -5   3   5      785.35      649.27      7.65 o 
  -4   3   5     1609.27     1814.71     16.84 o 
  -3   3   5     6969.02     6108.45     72.53 o 
  -2   3   5       77.38       83.72      3.17 o 
  -1   3   5      123.10      102.08      3.90 o 
   0   3   5    10600.93    11052.26    165.49 o 
   1   3   5     5121.27     5440.60     58.64 o 
   2   3   5     2491.82     2683.24     24.30 o 
   3   3   5       91.41       71.09      2.46 o 
   4   3   5     1848.45     2022.03     19.48 o 
   5   3   5      415.86      371.05      6.32 o 
   6   3   5      583.82      547.16     13.61 o 
   7   3   5      274.52      233.53      8.05 o 
   8   3   5      168.59      154.50     13.64 o 
   9   3   5      602.28      573.55     18.79 o 
  10   3   5        0.28        3.20      6.81 o 
  11   3   5      872.82      994.25     34.76 o 
  12   3   5      133.37      138.99     12.35 o 
  13   3   5     1168.90     1231.87     37.91 o 
  14   3   5       29.43       18.07      8.38 o 
  15   3   5       23.98       26.56      5.93 o 
  16   3   5      119.13      131.23      9.59 o 
 -16   4   5      188.34      199.90     27.21 o 
 -15   4   5      844.57      777.21     45.44 o 
 -14   4   5       22.57       28.77      8.26 o 
 -13   4   5       13.44       23.48      6.49 o 
 -12   4   5      220.29      249.66     11.85 o 
 -11   4   5      927.53      962.84     24.00 o 
 -10   4   5     1168.03     1105.36     28.25 o 
  -9   4   5     2933.47     2940.20     63.08 o 
  -8   4   5      235.89      235.87     10.07 o 
  -7   4   5      349.55      302.56      6.41 o 
  -6   4   5      241.94      186.38      4.15 o 
  -5   4   5      842.01      871.86     12.19 o 
  -4   4   5     2137.93     2365.35     32.94 o 
  -3   4   5        2.91        4.55      2.04 o 
  -2   4   5    10643.31    10822.18    163.97 o 
  -1   4   5    10404.38    10162.96    151.63 o 
   0   4   5      997.43      865.49     14.17 o 
   1   4   5        1.33        5.00      1.62 o 
   2   4   5     2894.35     2876.51     34.70 o 
   3   4   5      612.78      744.46     10.33 o 
   4   4   5       45.69       86.54      2.35 o 
   5   4   5      471.26      416.91     10.44 o 
   6   4   5     6694.16     5888.23    151.39 o 
   7   4   5     2348.18     2256.44     66.21 o 
   8   4   5      964.41      833.32     34.48 o 
   9   4   5      469.32      435.13     21.73 o 
  10   4   5     1180.77     1190.74     37.51 o 
  11   4   5       10.25       12.44     12.18 o 
  12   4   5       57.68       60.26     12.99 o 
  13   4   5      234.70      247.14     17.30 o 
  14   4   5      314.87      352.66     20.51 o 
  15   4   5        6.09        1.55      6.89 o 
 -16   5   5      482.62      401.83     44.90 o 
 -15   5   5        7.31        3.06      8.10 o 
 -14   5   5      165.58      147.36     11.69 o 
 -13   5   5      173.20      177.06     11.18 o 
 -12   5   5     1642.53     1617.63     40.07 o 
 -11   5   5     1389.65     1427.61     34.66 o 
 -10   5   5     1604.03     1767.34     37.07 o 
  -9   5   5        3.13       10.06      5.58 o 
  -8   5   5      535.60      554.28     18.93 o 
  -7   5   5     5589.65     5063.77     71.62 o 
  -6   5   5        6.81        3.08      2.40 o 
  -5   5   5      477.44      389.70      5.89 o 
  -4   5   5     2814.45     2570.74     40.96 o 
  -3   5   5     1409.11     1249.10     31.65 o 
  -2   5   5       53.12       27.34      2.69 o 
  -1   5   5      985.25     1169.39     13.44 o 
   0   5   5     4167.28     4400.51     59.44 o 
   1   5   5     3794.46     3984.04     44.77 o 
   2   5   5      206.98      228.76      4.18 o 
   3   5   5      110.69       75.66      3.32 o 
   4   5   5     2623.44     2542.22     29.50 o 
   5   5   5        2.41       12.28      4.20 o 
   6   5   5      253.02      286.04     13.95 o 
   7   5   5      817.30      989.58     25.55 o 
   8   5   5       55.45       81.27      9.33 o 
   9   5   5      166.26      160.25     10.69 o 
  10   5   5     7013.37     7417.55    229.21 o 
  11   5   5       26.62       30.13     11.80 o 
  12   5   5     1678.11     1712.85     57.23 o 
  13   5   5        6.21       -5.12      9.54 o 
  14   5   5      836.80      879.11     30.20 o 
  15   5   5       61.51       75.27     10.33 o 
 -16   6   5      115.44      103.06     18.07 o 
 -15   6   5        0.53       -3.13      5.46 o 
 -14   6   5       32.96       23.52      6.94 o 
 -13   6   5      513.84      586.10     19.14 o 
 -12   6   5      373.11      375.43     13.89 o 
 -11   6   5        7.11       25.44      9.56 o 
 -10   6   5      218.29      280.03     18.63 o 
  -9   6   5     2418.51     2593.45     62.47 o 
  -8   6   5      800.17      938.05     26.19 o 
  -7   6   5        1.04        5.73      4.81 o 
  -6   6   5     2553.19     2626.13     39.54 o 
  -5   6   5        0.23        4.16      2.65 o 
  -4   6   5      655.52      793.24     11.29 o 
  -3   6   5      233.90      212.08      6.50 o 
  -2   6   5     1420.99     1418.85     16.62 o 
  -1   6   5     5907.52     6188.35     72.58 o 
   0   6   5       15.32       11.84      2.13 o 
   1   6   5        0.42       10.27      2.07 o 
   2   6   5     1061.51     1205.67     12.94 o 
   3   6   5      151.31      154.89      4.44 o 
   4   6   5       25.94       28.25      3.34 o 
   5   6   5      470.08      319.29     14.98 o 
   6   6   5     1214.64     1289.07     30.50 o 
   7   6   5       31.01       24.78      7.55 o 
   8   6   5       82.11       84.45      9.25 o 
   9   6   5     2095.93     2291.45     55.05 o 
  10   6   5      238.27      299.12     21.91 o 
  11   6   5      184.70      176.22     14.91 o 
  12   6   5      908.26      752.48     30.10 o 
  13   6   5       64.66       59.20     16.61 o 
  14   6   5       42.07       38.87     16.13 o 
  15   6   5        6.98        6.38      7.29 o 
 -16   7   5       45.61       50.04     18.17 o 
 -15   7   5        1.07       -6.82      6.82 o 
 -14   7   5      384.32      414.66     22.45 o 
 -13   7   5      186.97      218.45     12.68 o 
 -12   7   5     1035.10     1062.78     29.83 o 
 -11   7   5      908.74      882.30     31.82 o 
 -10   7   5      309.26      443.77     17.89 o 
  -9   7   5        9.90       25.25      8.31 o 
  -8   7   5     5235.66     5304.99    129.37 o 
  -7   7   5      367.08      407.80     17.31 o 
  -6   7   5        3.50       31.48      5.08 o 
  -5   7   5      249.32      293.45     10.21 o 
  -4   7   5      456.90      318.00      5.95 o 
  -3   7   5       15.87       47.49      3.19 o 
  -2   7   5     1245.33     1008.44     12.42 o 
  -1   7   5     3838.63     3890.66     44.63 o 
   0   7   5     6921.62     6095.77     74.08 o 
   1   7   5     8847.12     8989.13    119.93 o 
   2   7   5     2941.50     2578.23     27.39 o 
   3   7   5     3064.31     3126.18     42.46 o 
   4   7   5     1463.78     1163.93     18.66 o 
   5   7   5      282.91      247.72     10.41 o 
   6   7   5       49.11       31.71      8.53 o 
   7   7   5      640.73      712.72     41.07 o 
   8   7   5       49.79       55.41     10.37 o 
   9   7   5       64.09       57.43     10.31 o 
  10   7   5      560.67      538.50     21.27 o 
  11   7   5       32.03       39.44     10.98 o 
  12   7   5      787.17      770.22     29.07 o 
  13   7   5        3.64        8.38      9.81 o 
  14   7   5       51.81       49.83     13.56 o 
  15   7   5       97.03       68.68     10.70 o 
 -15   8   5        2.00        6.31      5.13 o 
 -14   8   5      350.13      354.44     19.22 o 
 -13   8   5       39.83       44.83      7.50 o 
 -12   8   5      460.20      476.68     22.66 o 
 -11   8   5     8943.03     9541.40    261.35 o 
 -10   8   5      279.83      304.60     14.71 o 
  -9   8   5       77.70       99.40     12.51 o 
  -8   8   5     1967.56     1955.67     47.75 o 
  -7   8   5     2547.23     2434.15     61.95 o 
  -6   8   5      212.63      166.85     11.91 o 
  -5   8   5        5.29       16.76      5.42 o 
  -4   8   5     8408.95     7564.85    136.23 o 
  -3   8   5     1596.52     1490.02     18.93 o 
  -2   8   5     9272.58     8733.99    125.60 o 
  -1   8   5       45.20       62.81      4.01 o 
   0   8   5     4777.08     4606.23     57.77 o 
   1   8   5     4674.84     4532.97     57.76 o 
   2   8   5      507.83      487.60      7.78 o 
   3   8   5      554.19      402.91     12.78 o 
   4   8   5        0.57        3.14      3.88 o 
   5   8   5     2946.54     2572.48     96.68 o 
   6   8   5      100.35      162.16     26.23 o 
   7   8   5      837.55      762.27     25.09 o 
   8   8   5     1525.42     1397.55     38.38 o 
   9   8   5      973.71      972.37     42.55 o 
  10   8   5     3752.26     3641.49     99.77 o 
  11   8   5       28.57       34.53     11.38 o 
  12   8   5      553.90      553.61     22.44 o 
  13   8   5      351.35      390.94     20.26 o 
  14   8   5      192.68      216.18     14.61 o 
 -15   9   5      190.08      209.46     15.80 o 
 -14   9   5      278.53      288.38     16.06 o 
 -13   9   5      216.28      228.27     14.36 o 
 -12   9   5      458.96      457.21     16.29 o 
 -11   9   5      414.65      431.88     16.80 o 
 -10   9   5      650.41      682.25     23.99 o 
  -9   9   5        5.84       18.86      8.87 o 
  -8   9   5       40.74       33.23      8.86 o 
  -7   9   5      819.43      681.06     24.51 o 
  -6   9   5      311.31      268.67     14.01 o 
  -5   9   5      670.07      725.41     21.67 o 
  -4   9   5       22.04       44.29      7.34 o 
  -3   9   5     8585.26     8405.84    124.53 o 
  -2   9   5      104.79      153.07      5.14 o 
  -1   9   5      129.12      116.54      4.77 o 
   0   9   5      502.19      506.13      8.60 o 
   1   9   5      878.81      603.51     13.51 o 
   2   9   5     5079.37     4517.24     74.61 o 
   3   9   5      769.51      733.91     20.01 o 
   4   9   5     2034.23     1690.75     59.60 o 
   5   9   5     1271.08     1181.79     40.76 o 
   6   9   5     5813.29     5556.41    146.15 o 
   7   9   5       86.98      107.89     10.98 o 
   8   9   5      423.25      468.28     19.12 o 
   9   9   5      298.53      260.82     15.68 o 
  10   9   5      285.17      272.02     18.65 o 
  11   9   5      596.20      610.36     22.03 o 
  12   9   5       35.09       46.52     11.20 o 
  13   9   5       11.93       17.76      7.46 o 
  14   9   5      176.66      156.00     11.47 o 
 -14  10   5       18.87       19.79      7.74 o 
 -13  10   5      162.31      164.59     13.66 o 
 -12  10   5       46.16       32.73      7.51 o 
 -11  10   5       32.27       48.89      8.47 o 
 -10  10   5       74.68       92.45     11.14 o 
  -9  10   5      535.91      541.70     20.94 o 
  -8  10   5      933.87      881.81     27.78 o 
  -7  10   5      841.13      823.13     25.75 o 
  -6  10   5       76.13       52.50     11.03 o 
  -5  10   5     2872.07     2956.12     64.86 o 
  -4  10   5      506.54      461.35     17.40 o 
  -3  10   5      290.82      311.47     13.68 o 
  -2  10   5      554.76      510.25     11.05 o 
  -1  10   5        0.18        3.57      3.68 o 
   0  10   5        8.56        4.89      3.43 o 
   1  10   5       16.92        9.88      4.40 o 
   2  10   5     1371.20     1543.69     38.97 o 
   3  10   5      327.19      240.40     13.39 o 
   4  10   5     2362.24     2112.34    100.67 o 
   5  10   5        1.21        4.47      6.24 o 
   6  10   5      201.21      207.31     19.76 o 
   7  10   5     6259.52     6456.46    171.74 o 
   8  10   5        5.12        9.68      8.03 o 
   9  10   5     1759.90     1820.13     48.95 o 
  10  10   5      231.45      234.50     14.45 o 
  11  10   5        5.76        7.28      6.59 o 
  12  10   5      161.88      147.52     12.75 o 
  13  10   5      753.40      759.43     24.31 o 
 -14  11   5        0.60        3.69      5.53 o 
 -13  11   5      308.55      251.21     23.73 o 
 -12  11   5      123.12      150.33     10.97 o 
 -11  11   5     1065.19     1038.94     28.42 o 
 -10  11   5      468.70      428.91     17.94 o 
  -9  11   5      422.79      472.11     21.01 o 
  -8  11   5      172.39      209.30     14.93 o 
  -7  11   5      322.76      391.66     19.26 o 
  -6  11   5     1739.11     1656.06     46.01 o 
  -5  11   5      447.32      451.79     28.55 o 
  -4  11   5        0.03       11.25      7.64 o 
  -3  11   5     1016.88      931.84     25.74 o 
  -2  11   5        0.25        4.87      5.92 o 
  -1  11   5      125.17      195.44      8.52 o 
   0  11   5     1225.00     1128.43     25.46 o 
   1  11   5      329.97      308.61     12.17 o 
   2  11   5     1223.61     1162.95     49.20 o 
   3  11   5       31.87       18.66      8.37 o 
   4  11   5       41.88       35.96     10.42 o 
   5  11   5       58.54       26.93      8.82 o 
   6  11   5     1704.77     1758.15     57.12 o 
   7  11   5     2317.26     2352.93     69.94 o 
   8  11   5      116.66      180.26     13.82 o 
   9  11   5      805.99      780.50     26.42 o 
  10  11   5      762.87      768.99     24.42 o 
  11  11   5       35.42       30.82      8.69 o 
  12  11   5      672.79      601.80     30.72 o 
  13  11   5        3.38       19.38      9.07 o 
 -13  12   5       17.55       12.70      8.80 o 
 -12  12   5        1.55       -6.03      6.03 o 
 -11  12   5       14.16       14.76      6.75 o 
 -10  12   5      465.04      470.51     19.16 o 
  -9  12   5       97.37       94.31     11.80 o 
  -8  12   5      100.93       92.09     12.62 o 
  -7  12   5        7.20       12.00      9.02 o 
  -6  12   5      353.30      423.57     19.88 o 
  -5  12   5     1271.02     1377.65     37.13 o 
  -4  12   5      273.67      266.94     14.87 o 
  -3  12   5        2.53        7.39      7.02 o 
  -2  12   5      183.39      154.94     10.89 o 
  -1  12   5      252.87      271.41     15.52 o 
   0  12   5      295.20      277.64     12.74 o 
   1  12   5        0.32       11.33      7.29 o 
   2  12   5      597.81      527.96     29.05 o 
   3  12   5      232.04      228.83     14.12 o 
   4  12   5       40.03       87.42     11.47 o 
   5  12   5     1158.78     1080.06     37.77 o 
   6  12   5     3670.39     3595.15     93.48 o 
   7  12   5      546.70      629.04     31.00 o 
   8  12   5      311.43      297.40     26.48 o 
   9  12   5      201.33      231.73     13.65 o 
  10  12   5       36.51       41.08      9.16 o 
  11  12   5      239.68      229.51     14.96 o 
  12  12   5        2.35        4.67      4.87 o 
 -13  13   5        0.15       -3.29      5.32 o 
 -12  13   5      347.49      285.32     21.36 o 
 -11  13   5        4.00       11.25      6.03 o 
 -10  13   5      437.67      402.04     37.95 o 
  -9  13   5       40.27       42.27      9.54 o 
  -8  13   5     1015.17     1074.56     32.74 o 
  -7  13   5      116.13      140.59     12.58 o 
  -6  13   5       73.53       82.40     11.43 o 
  -5  13   5      269.40      288.42     15.45 o 
  -4  13   5       53.54       59.84      9.89 o 
  -3  13   5      665.68      679.78     22.97 o 
  -2  13   5     1360.31     1265.06     42.15 o 
  -1  13   5      151.61      138.73     12.60 o 
   0  13   5       72.92       85.15      8.26 o 
   1  13   5      542.64      548.75     16.06 o 
   2  13   5      390.14      453.89     19.43 o 
   3  13   5        1.19       12.22      8.46 o 
   4  13   5       71.16      159.76     14.72 o 
   5  13   5      153.60      149.73     13.78 o 
   6  13   5      248.08      283.37     16.03 o 
   7  13   5      620.75      636.91     30.70 o 
   8  13   5      177.48      183.02     15.72 o 
   9  13   5       75.99       93.67     12.63 o 
  10  13   5      316.75      337.59     14.95 o 
  11  13   5       49.35       58.22      7.28 o 
  12  13   5        9.86        9.07      7.30 o 
 -12  14   5        4.19        3.84      5.35 o 
 -11  14   5      253.22      264.73     17.73 o 
 -10  14   5       51.55       48.34      8.45 o 
  -9  14   5      464.82      486.87     19.59 o 
  -8  14   5      108.76      159.25     14.77 o 
  -7  14   5      250.58      265.03     15.16 o 
  -6  14   5     1014.12     1043.31     30.49 o 
  -5  14   5        3.41       -7.64      8.45 o 
  -4  14   5     5742.17     5564.61    136.65 o 
  -3  14   5       58.19       53.74      9.36 o 
  -2  14   5     1363.36     1340.07     37.71 o 
  -1  14   5      420.30      403.14     15.40 o 
   0  14   5       33.86       16.57      7.30 o 
   1  14   5      749.71      792.11     21.55 o 
   2  14   5      303.46      333.38     15.97 o 
   3  14   5      596.28      631.99     24.14 o 
   4  14   5     1318.01     1223.37     39.18 o 
   5  14   5      753.24      866.01     29.04 o 
   6  14   5        1.03       -3.00      8.33 o 
   7  14   5       81.43      100.03     13.68 o 
   8  14   5      491.38      503.40     24.98 o 
   9  14   5       17.46       15.76     10.07 o 
  10  14   5      706.63      692.61     23.23 o 
  11  14   5       19.79       12.48      5.91 o 
 -11  15   5       52.85       54.29     11.31 o 
 -10  15   5       14.36        4.99      6.75 o 
  -9  15   5        1.32        0.53      6.43 o 
  -8  15   5      281.67      293.49     15.63 o 
  -7  15   5     1849.10     2062.96     51.12 o 
  -6  15   5     1258.94     1235.83     33.55 o 
  -5  15   5     1192.03     1125.26     31.18 o 
  -4  15   5      110.02      148.94     11.71 o 
  -3  15   5       11.01       -0.34      8.32 o 
  -2  15   5       66.41       94.42     13.23 o 
  -1  15   5      385.41      391.00     16.37 o 
   0  15   5      107.49       89.89      9.31 o 
   1  15   5      203.43      214.65     14.34 o 
   2  15   5      522.00      511.18     20.67 o 
   3  15   5      317.56      295.54     18.07 o 
   4  15   5        3.81        7.10      8.41 o 
   5  15   5        0.11       -3.78      8.68 o 
   6  15   5       19.89       37.86     10.80 o 
   7  15   5      600.52      645.94     27.10 o 
   8  15   5      113.60      117.27     11.67 o 
   9  15   5      534.35      535.72     20.59 o 
  10  15   5      321.26      302.90     20.75 o 
 -10  16   5       15.90       15.46      6.97 o 
  -9  16   5        6.48        7.13      5.54 o 
  -8  16   5      513.05      507.01     16.98 o 
  -7  16   5       42.85       28.95      7.94 o 
  -6  16   5      745.23      752.30     22.92 o 
  -5  16   5      380.81      391.05     17.42 o 
  -4  16   5       56.05       62.94     12.81 o 
  -3  16   5       22.20       19.96      9.28 o 
  -2  16   5      789.03      785.10     28.98 o 
  -1  16   5      291.22      281.61     26.85 o 
   0  16   5      161.55      173.43     11.99 o 
   1  16   5      187.35      184.34     13.76 o 
   2  16   5       98.17      118.46     12.45 o 
   3  16   5      394.16      382.62     18.59 o 
   4  16   5      351.91      354.99     16.63 o 
   5  16   5      410.84      438.45     17.51 o 
   6  16   5        6.25        9.89      9.27 o 
   7  16   5        1.04        8.48      7.85 o 
   8  16   5     1392.30     1402.20     39.75 o 
   9  16   5       13.88       12.11      7.20 o 
  -8  17   5       83.34       71.90      8.15 o 
  -7  17   5        0.44       10.50      6.02 o 
  -6  17   5       23.16       20.24      8.25 o 
  -5  17   5      871.58      846.83     46.54 o 
  -4  17   5      146.28      173.56     13.33 o 
  -3  17   5      170.41      194.90     13.15 o 
  -2  17   5      707.95      686.82     26.14 o 
  -1  17   5       35.95       36.02      8.68 o 
   0  17   5      468.40      493.44     16.55 o 
   1  17   5       77.09       87.98     10.18 o 
   2  17   5        2.04        2.95      7.56 o 
   3  17   5       21.94       13.92      8.16 o 
   4  17   5       81.53      112.72     10.53 o 
   5  17   5      315.68      350.95     15.61 o 
   6  17   5        2.69        4.15      7.39 o 
   7  17   5      202.94      176.34     10.88 o 
  -7  18   5      245.81      265.71     14.83 o 
  -6  18   5        0.26       -0.15      7.34 o 
  -5  18   5       45.22       39.04      8.88 o 
  -4  18   5       74.50       68.59      8.31 o 
  -3  18   5       36.03       42.92      7.60 o 
  -2  18   5      109.69      108.05      9.81 o 
  -1  18   5      171.58      191.12     12.93 o 
   0  18   5      300.04      292.12     14.65 o 
   1  18   5       41.13       56.44      9.74 o 
   2  18   5        0.22       -1.92      6.98 o 
   3  18   5      472.55      445.79     20.03 o 
   4  18   5        0.16       -5.56      5.56 o 
   5  18   5       76.26       76.24      8.28 o 
   6  18   5        0.78       -5.78     11.13 o 
  -4  19   5      184.18      162.05      9.82 o 
  -3  19   5       44.42       65.14      7.74 o 
  -2  19   5       74.66       87.38     10.69 o 
  -1  19   5      464.78      378.73     19.25 o 
   0  19   5      139.40      138.41     16.67 o 
   1  19   5      178.04      191.70     27.08 o 
   2  19   5       78.97       79.10     14.07 o 
   3  19   5       87.44       51.26     12.23 o 
 -17   0   6       24.50       19.35     10.88 o 
 -16   0   6      108.76      111.60     20.12 o 
 -15   0   6      361.53      365.99     20.91 o 
 -14   0   6      533.58      466.16     26.97 o 
 -13   0   6      735.11      797.37     45.80 o 
 -12   0   6     1816.38     1684.71     75.16 o 
 -11   0   6     1658.52     1668.24     72.43 o 
 -10   0   6     2139.35     2205.00     68.07 o 
  -9   0   6     3985.66     4168.79    121.16 o 
  -8   0   6      323.41      168.91     15.69 o 
  -7   0   6      911.05      909.03     16.78 o 
  -6   0   6      532.53      604.99     12.67 o 
  -5   0   6    10510.55    10464.33    191.45 o 
  -4   0   6    10910.85    11387.42    217.27 o 
  -3   0   6     4041.85     4619.16     83.46 o 
  -2   0   6     1367.51     1668.61     28.95 o 
  -1   0   6     3998.49     3951.40     66.46 o 
   0   0   6     9340.50    10034.36    190.43 o 
   1   0   6     9151.82    10018.83    167.54 o 
   2   0   6     3545.58     4158.04     52.15 o 
   3   0   6     5295.70     5740.67     90.75 o 
   4   0   6       58.14      110.61      4.90 o 
   5   0   6     1146.65     1077.59     16.51 o 
   6   0   6      845.87      712.51     12.22 o 
   7   0   6     8904.59     8410.31    176.16 o 
   8   0   6    13109.75    14175.56    689.42 o 
   9   0   6       52.49       66.22     13.00 o 
  10   0   6     1864.01     1745.91     73.96 o 
  11   0   6      629.11      648.65     33.09 o 
  12   0   6      592.64      526.89     29.07 o 
  13   0   6      123.54      136.59     15.59 o 
  14   0   6      119.70       97.38     12.83 o 
  15   0   6        7.92       23.20     10.07 o 
 -17   1   6      214.16      167.97     18.99 o 
 -16   1   6       26.75       45.60     13.21 o 
 -15   1   6        3.04       13.29      7.11 o 
 -14   1   6      227.40      229.04     16.50 o 
 -13   1   6      880.95      903.17     29.84 o 
 -12   1   6      573.82      599.63     22.78 o 
 -11   1   6     1217.27     1126.55     30.45 o 
 -10   1   6     1135.95     1066.03     31.41 o 
  -9   1   6       89.70      145.51      8.60 o 
  -8   1   6       99.61      133.42      6.60 o 
  -7   1   6      159.45      338.92      5.60 o 
  -6   1   6     1319.95     1522.37     17.06 o 
  -5   1   6        0.42        2.63      2.07 o 
  -4   1   6      925.60     1084.66     15.00 o 
  -3   1   6      652.61      812.85     10.42 o 
  -2   1   6      304.35      271.74      3.96 o 
  -1   1   6      778.63      637.90      6.79 o 
   0   1   6      831.44      851.86      8.22 o 
   1   1   6     8575.87     8371.56     95.75 o 
   2   1   6     1135.19     1003.25     11.89 o 
   3   1   6     1339.62     1691.29     16.72 o 
   4   1   6     1035.61     1092.64     11.26 o 
   5   1   6     1614.99     1570.61     16.19 o 
   6   1   6       11.36       18.83      2.57 o 
   7   1   6      447.18      375.28      8.99 o 
   8   1   6      930.39     1000.97     25.15 o 
   9   1   6      980.95      965.07     28.23 o 
  10   1   6        4.90       21.27      8.96 o 
  11   1   6      395.31      413.02     20.82 o 
  12   1   6     2412.67     2349.15     67.83 o 
  13   1   6     2130.20     2025.10     54.85 o 
  14   1   6       25.47       17.56      7.75 o 
  15   1   6      324.37      313.32     15.99 o 
 -16   2   6      153.57      154.27     14.90 o 
 -15   2   6       23.79       25.19      6.91 o 
 -14   2   6       61.24       80.24     10.36 o 
 -13   2   6      365.53      466.30     19.59 o 
 -12   2   6     1920.04     1990.73     56.17 o 
 -11   2   6      553.75      526.74     18.28 o 
 -10   2   6      763.26      770.39     23.15 o 
  -9   2   6      568.65      646.49     28.50 o 
  -8   2   6       66.65       71.12      4.25 o 
  -7   2   6     3355.86     3049.04     34.70 o 
  -6   2   6       33.67       86.98      3.21 o 
  -5   2   6     1371.44     1240.50     14.05 o 
  -4   2   6     3281.39     3292.13     37.46 o 
  -3   2   6      956.78      858.70      9.67 o 
  -2   2   6     2789.35     2334.28     24.37 o 
  -1   2   6     3848.10     4060.47     42.19 o 
   0   2   6      114.81      115.91      2.85 o 
   1   2   6     3978.56     4055.43     37.24 o 
   2   2   6     5343.72     5429.51     58.15 o 
   3   2   6      480.12      525.44      6.85 o 
   4   2   6     3025.25     3143.66     33.26 o 
   5   2   6      487.27      530.10      8.20 o 
   6   2   6        5.10        5.92      2.57 o 
   7   2   6      610.52      538.11     24.56 o 
   8   2   6     1021.33     1007.71     23.29 o 
   9   2   6     2450.01     2366.75     55.42 o 
  10   2   6      559.45      573.01     25.03 o 
  11   2   6      686.00      703.52     23.88 o 
  12   2   6       88.02      114.02     13.99 o 
  13   2   6      716.92      727.13     31.28 o 
  14   2   6       71.50       89.54     13.70 o 
  15   2   6      310.14      279.85     12.94 o 
 -16   3   6        6.68        8.14      4.91 o 
 -15   3   6      188.00      198.68     23.16 o 
 -14   3   6      110.78      146.33     12.52 o 
 -13   3   6      666.98      746.62     25.67 o 
 -12   3   6     2974.35     3030.54     76.88 o 
 -11   3   6     1907.64     1943.57     64.90 o 
 -10   3   6      762.91      645.18     18.20 o 
  -9   3   6     3266.50     3316.30     62.60 o 
  -8   3   6     1034.06      799.49     15.78 o 
  -7   3   6      169.96      209.51      5.32 o 
  -6   3   6       97.14      200.89      4.81 o 
  -5   3   6     1738.07     1871.66     20.49 o 
  -4   3   6      867.89      946.08     11.40 o 
  -3   3   6      238.11      201.58      5.26 o 
  -2   3   6      195.65      214.06      3.68 o 
  -1   3   6    17839.95    17588.16    316.72 o 
   0   3   6      224.88      224.09      6.00 o 
   1   3   6     4692.20     4678.42     51.09 o 
   2   3   6     4817.60     4592.58     55.26 o 
   3   3   6     3012.70     3103.73     29.94 o 
   4   3   6       46.32       18.85      2.36 o 
   5   3   6       25.78        6.77      2.34 o 
   6   3   6     4632.94     4461.10     83.63 o 
   7   3   6      466.34      546.45     15.45 o 
   8   3   6        8.81       22.43      6.68 o 
   9   3   6     1087.19     1117.44     32.51 o 
  10   3   6     4830.07     4891.54    163.75 o 
  11   3   6       11.82       17.54     10.51 o 
  12   3   6        0.32        3.79      9.80 o 
  13   3   6      307.13      300.93     19.28 o 
  14   3   6      130.43       76.16     32.02 o 
  15   3   6      105.66       96.33      8.60 o 
 -16   4   6      819.75      739.55    123.03 o 
 -15   4   6       95.18       95.92     16.04 o 
 -14   4   6      242.50      245.02     13.22 o 
 -13   4   6       17.62       11.74      6.95 o 
 -12   4   6       99.30      138.53     10.65 o 
 -11   4   6       72.79      121.43      9.31 o 
 -10   4   6      119.74      121.66      9.07 o 
  -9   4   6     1068.24      931.88     26.23 o 
  -8   4   6        0.27        3.46      3.60 o 
  -7   4   6      992.92      667.23     15.48 o 
  -6   4   6      102.93      153.69      4.23 o 
  -5   4   6       64.89      114.49      4.24 o 
  -4   4   6     4448.34     4436.01     55.75 o 
  -3   4   6      147.40      312.37      5.88 o 
  -2   4   6       31.73       92.03      4.91 o 
  -1   4   6     2413.41     2603.43     35.85 o 
   0   4   6     6975.92     5856.79     75.72 o 
   1   4   6      162.87      195.54      6.00 o 
   2   4   6     7177.67     6693.04    104.94 o 
   3   4   6       83.94      119.52      3.97 o 
   4   4   6     1717.49     1678.54     24.67 o 
   5   4   6     1902.12     1876.16     30.93 o 
   6   4   6      750.94      696.88     32.64 o 
   7   4   6       71.07       98.49     12.41 o 
   8   4   6      963.64     1045.94     49.45 o 
   9   4   6      802.89      862.45     26.82 o 
  10   4   6       61.99       64.80     11.74 o 
  11   4   6      135.50      161.65     14.90 o 
  12   4   6      171.74      166.53     14.73 o 
  13   4   6      102.97      135.17     17.19 o 
  14   4   6      137.65      173.19     15.91 o 
  15   4   6        0.65        5.93      9.92 o 
 -16   5   6       30.83       40.37     18.74 o 
 -15   5   6       37.16       55.71     12.41 o 
 -14   5   6        1.35        1.69      6.45 o 
 -13   5   6      242.98      223.61     12.65 o 
 -12   5   6      741.54      735.35     25.86 o 
 -11   5   6       79.90      114.34     10.47 o 
 -10   5   6     1482.10     1450.15     34.54 o 
  -9   5   6      879.29      872.75     24.16 o 
  -8   5   6      334.83      302.16     12.53 o 
  -7   5   6     1302.40     1193.91     29.49 o 
  -6   5   6     2045.85     1938.71     39.03 o 
  -5   5   6      569.90      611.39      9.16 o 
  -4   5   6       25.61       12.87      3.05 o 
  -3   5   6        7.24        5.66      2.79 o 
  -2   5   6     8727.45     8585.15    127.28 o 
  -1   5   6      233.98      314.26      8.63 o 
   0   5   6      427.37      367.89      9.89 o 
   1   5   6      578.69      684.33      9.99 o 
   2   5   6     3066.62     2963.77     37.81 o 
   3   5   6     1692.48     1555.25     19.59 o 
   4   5   6      113.90      121.58      8.35 o 
   5   5   6      247.39      168.01     11.66 o 
   6   5   6       89.79       81.41      7.56 o 
   7   5   6        7.89       15.05      6.45 o 
   8   5   6       40.78       47.50      8.48 o 
   9   5   6       17.32       19.47      7.58 o 
  10   5   6      188.31      233.03     14.07 o 
  11   5   6       15.76       20.08     10.40 o 
  12   5   6      122.29      165.24     15.09 o 
  13   5   6      491.10      560.51     26.38 o 
  14   5   6      213.26      228.66     13.44 o 
  15   5   6       80.67       57.79     16.08 o 
 -16   6   6       35.67       31.14     16.98 o 
 -15   6   6      601.40      565.37     36.62 o 
 -14   6   6        4.77        9.97      5.69 o 
 -13   6   6      254.41      265.81     15.31 o 
 -12   6   6      218.75      244.26     13.96 o 
 -11   6   6      208.08      222.23     13.29 o 
 -10   6   6      645.64      586.37     19.31 o 
  -9   6   6       77.71       95.07     14.99 o 
  -8   6   6      829.75      958.74     26.92 o 
  -7   6   6      788.72      812.71     28.83 o 
  -6   6   6       27.40       17.37      4.44 o 
  -5   6   6       49.97       55.56      3.56 o 
  -4   6   6     1031.84     1034.34     14.20 o 
  -3   6   6     1142.07     1022.56     12.68 o 
  -2   6   6     1715.64     1484.52     18.24 o 
  -1   6   6      170.15      224.58      5.29 o 
   0   6   6       44.08       52.88      3.64 o 
   1   6   6     4951.19     4755.43     61.42 o 
   2   6   6      598.23      563.71      9.53 o 
   3   6   6      369.97      453.02      8.41 o 
   4   6   6      740.52      537.07     16.32 o 
   5   6   6        3.99       10.12      4.94 o 
   6   6   6     2014.91     1934.35     43.97 o 
   7   6   6       70.71       93.37     12.30 o 
   8   6   6     1983.06     2128.63     83.81 o 
   9   6   6     1434.73     1502.80     44.54 o 
  10   6   6        8.84        4.97      8.29 o 
  11   6   6       58.35       74.10     12.00 o 
  12   6   6       65.38       98.85     18.70 o 
  13   6   6      286.75      318.83     19.94 o 
  14   6   6      440.26      481.88     24.21 o 
 -15   7   6      151.86      142.04     14.38 o 
 -14   7   6      164.44      144.17      9.97 o 
 -13   7   6      195.36      165.43     10.56 o 
 -12   7   6        3.96       11.94      7.37 o 
 -11   7   6     2351.95     2272.48     54.33 o 
 -10   7   6       22.12       44.81      9.63 o 
  -9   7   6     1088.32     1246.30     35.61 o 
  -8   7   6      459.94      482.09     19.52 o 
  -7   7   6       80.58       65.70      9.49 o 
  -6   7   6      436.83      486.44     15.47 o 
  -5   7   6     1102.30     1021.82     38.91 o 
  -4   7   6      104.24       90.66      5.25 o 
  -3   7   6      144.80      169.83      6.95 o 
  -2   7   6     2053.18     2036.97     24.76 o 
  -1   7   6       25.11        8.22      2.96 o 
   0   7   6       76.85       35.01      3.09 o 
   1   7   6      335.48      297.42      5.95 o 
   2   7   6     2751.98     2513.20     41.65 o 
   3   7   6       63.74       40.89      4.28 o 
   4   7   6      127.85       93.98      7.39 o 
   5   7   6     1838.13     1864.25     53.93 o 
   6   7   6        0.65       18.02     12.88 o 
   7   7   6      152.14      155.95     13.90 o 
   8   7   6      774.18      723.29     28.47 o 
   9   7   6      488.18      493.80     18.17 o 
  10   7   6      178.81      189.65     16.52 o 
  11   7   6       40.96       28.96      9.56 o 
  12   7   6     1030.95     1128.71     36.18 o 
  13   7   6       19.40       19.82      9.37 o 
  14   7   6      325.60      356.14     19.65 o 
 -15   8   6      145.58      109.18     17.06 o 
 -14   8   6        0.66        9.72      5.24 o 
 -13   8   6       12.54        9.36      6.43 o 
 -12   8   6      500.31      483.88     21.27 o 
 -11   8   6      760.85      732.31     22.27 o 
 -10   8   6        1.13        9.16      7.34 o 
  -9   8   6     2073.31     2353.69     58.97 o 
  -8   8   6     1906.14     1902.25     51.31 o 
  -7   8   6      116.73      149.26     12.71 o 
  -6   8   6      422.79      402.78     16.89 o 
  -5   8   6      272.21      321.12     14.43 o 
  -4   8   6     1085.69      840.31     27.52 o 
  -3   8   6      656.68      662.99     12.16 o 
  -2   8   6      957.05      981.83     17.38 o 
  -1   8   6      206.60      145.21      4.75 o 
   0   8   6       47.95       81.86      4.57 o 
   1   8   6      149.53      110.26      4.54 o 
   2   8   6      242.65      218.15      7.42 o 
   3   8   6       12.66       11.34      4.72 o 
   4   8   6      785.80      691.24     23.49 o 
   5   8   6      215.36      240.09     20.99 o 
   6   8   6     1466.73     1391.92    111.79 o 
   7   8   6       29.74       16.42     12.07 o 
   8   8   6     1463.87     1337.85     45.31 o 
   9   8   6        5.66        8.91      8.25 o 
  10   8   6       49.16       49.42      8.82 o 
  11   8   6      561.80      590.45     26.15 o 
  12   8   6       44.21       50.20      9.94 o 
  13   8   6       74.12      109.34     14.80 o 
  14   8   6       19.34       19.64      9.07 o 
 -15   9   6      178.96      146.32     23.17 o 
 -14   9   6      139.29      109.09     10.33 o 
 -13   9   6       65.12       50.75      7.53 o 
 -12   9   6       16.19       23.26      6.95 o 
 -11   9   6      377.11      386.47     15.73 o 
 -10   9   6     1402.74     1451.35     38.54 o 
  -9   9   6      464.34      556.32     23.15 o 
  -8   9   6       53.86       54.09     11.20 o 
  -7   9   6      456.82      541.47     22.47 o 
  -6   9   6     2701.41     2653.95     63.47 o 
  -5   9   6      139.27      192.80     12.19 o 
  -4   9   6      556.68      483.07     16.65 o 
  -3   9   6       45.01       55.04      7.72 o 
  -2   9   6     1284.55     1416.18     21.11 o 
  -1   9   6       37.25       55.95      4.29 o 
   0   9   6      224.96      288.21      8.01 o 
   1   9   6      878.33      741.67     24.50 o 
   2   9   6     2005.90     2005.44     44.45 o 
   3   9   6        0.22        2.44      7.18 o 
   4   9   6      510.31      545.38     20.46 o 
   5   9   6      361.85      308.68     22.40 o 
   6   9   6     3171.85     3052.97    157.87 o 
   7   9   6      137.35      201.00     18.93 o 
   8   9   6      771.19      751.42     30.86 o 
   9   9   6       58.50       90.25     13.41 o 
  10   9   6      546.80      453.37     19.62 o 
  11   9   6      387.37      319.08     17.33 o 
  12   9   6       67.60       79.29     14.38 o 
  13   9   6        0.05        0.78      5.19 o 
 -14  10   6       11.40       23.37      7.51 o 
 -13  10   6      219.51      214.85     10.65 o 
 -12  10   6      335.95      298.02     13.11 o 
 -11  10   6      389.22      386.26     16.95 o 
 -10  10   6       27.88        8.54      7.71 o 
  -9  10   6      288.91      311.31     17.53 o 
  -8  10   6       37.63       59.15     11.48 o 
  -7  10   6      245.92      329.78     18.14 o 
  -6  10   6     1432.53     1321.94     36.73 o 
  -5  10   6       30.99       49.03      8.93 o 
  -4  10   6      731.15      747.10     23.14 o 
  -3  10   6        7.06        2.98      4.62 o 
  -2  10   6      526.93      543.40     14.19 o 
  -1  10   6       42.58       61.21      6.01 o 
   0  10   6      181.10      175.31      7.10 o 
   1  10   6     2355.07     2314.67     55.59 o 
   2  10   6       62.21       48.26      9.11 o 
   3  10   6      124.92      145.01     12.18 o 
   4  10   6      757.26      634.64     23.82 o 
   5  10   6      112.02      159.65     25.77 o 
   6  10   6      110.46      111.15     14.28 o 
   7  10   6       88.17      129.84     14.30 o 
   8  10   6     1784.22     1717.05     51.51 o 
   9  10   6      417.47      464.92     27.95 o 
  10  10   6        3.05        5.99      9.29 o 
  11  10   6      106.80      118.60     11.79 o 
  12  10   6       51.32       57.94      7.77 o 
  13  10   6      272.66      306.30     20.06 o 
 -14  11   6       32.36       31.11      7.29 o 
 -13  11   6       62.66       53.24     10.63 o 
 -12  11   6       33.93       34.09      7.96 o 
 -11  11   6      309.78      306.45     14.66 o 
 -10  11   6       61.92       77.13      9.64 o 
  -9  11   6      629.47      662.00     24.43 o 
  -8  11   6      256.81      241.28     15.23 o 
  -7  11   6        9.01        9.06      9.23 o 
  -6  11   6      854.98      922.85     31.10 o 
  -5  11   6     5072.19     5085.99    126.03 o 
  -4  11   6       64.83       83.19     10.94 o 
  -3  11   6       19.79       17.04      7.67 o 
  -2  11   6      259.00      314.85     10.97 o 
  -1  11   6       94.34      119.84      7.70 o 
   0  11   6      119.98      136.18      8.79 o 
   1  11   6      778.33      818.34     24.03 o 
   2  11   6       29.62       38.85      9.63 o 
   3  11   6     1460.01     1236.90     59.24 o 
   4  11   6      613.92      661.14     35.55 o 
   5  11   6      129.04      108.70     14.60 o 
   6  11   6      465.82      425.13     22.57 o 
   7  11   6      137.36      158.39     17.16 o 
   8  11   6     1205.99     1248.98     44.48 o 
   9  11   6     1508.96     1509.84     49.97 o 
  10  11   6      515.51      446.52     22.02 o 
  11  11   6       21.76       28.44      9.86 o 
  12  11   6       20.36       41.32     10.06 o 
 -13  12   6      208.97      174.81     14.40 o 
 -12  12   6      160.64      159.64     16.13 o 
 -11  12   6      230.56      239.21     11.41 o 
 -10  12   6      482.47      511.75     19.80 o 
  -9  12   6       53.76       63.63     11.43 o 
  -8  12   6      182.62      204.37     14.16 o 
  -7  12   6      637.06      675.65     26.66 o 
  -6  12   6        2.43        4.91      8.62 o 
  -5  12   6      458.99      516.39     20.14 o 
  -4  12   6     5470.56     5603.08    145.15 o 
  -3  12   6        4.02        6.74      7.31 o 
  -2  12   6      629.88      619.12     17.67 o 
  -1  12   6      277.25      309.23     24.11 o 
   0  12   6      908.99      968.95     35.76 o 
   1  12   6       59.12       80.43     11.36 o 
   2  12   6     1776.82     1816.02     98.96 o 
   3  12   6        1.89       -3.78      8.63 o 
   4  12   6      301.74      230.42     16.08 o 
   5  12   6      300.02      295.68     15.50 o 
   6  12   6       36.13       37.77     11.56 o 
   7  12   6      344.84      359.63     22.22 o 
   8  12   6     1365.88     1274.10     46.49 o 
   9  12   6      198.74      232.75     16.29 o 
  10  12   6       92.53       96.88     14.22 o 
  11  12   6       23.94       28.60      8.56 o 
  12  12   6      296.99      252.05     29.52 o 
 -12  13   6      567.00      584.14     30.45 o 
 -11  13   6      176.56      187.00     11.82 o 
 -10  13   6       73.36       72.05      8.40 o 
  -9  13   6       65.47       80.30     10.87 o 
  -8  13   6      150.71      164.99     15.39 o 
  -7  13   6      839.53      839.38     26.72 o 
  -6  13   6      135.15      173.02     13.65 o 
  -5  13   6      355.01      397.29     19.51 o 
  -4  13   6       73.82      120.79     11.36 o 
  -3  13   6     1459.28     1583.05     39.88 o 
  -2  13   6      176.93      223.94     14.83 o 
  -1  13   6      380.41      407.30     16.54 o 
   0  13   6       26.12       24.54      6.70 o 
   1  13   6      430.99      465.73     18.31 o 
   2  13   6      656.78      667.17     23.51 o 
   3  13   6        7.60       15.32      9.19 o 
   4  13   6        6.78        4.92      8.80 o 
   5  13   6       42.51       64.73      9.97 o 
   6  13   6     2023.70     2029.84     64.22 o 
   7  13   6      735.34      693.89     31.55 o 
   8  13   6      239.53      257.71     17.62 o 
   9  13   6      184.75      190.79     16.56 o 
  10  13   6      219.01      232.96     14.48 o 
  11  13   6       46.78       48.32     10.70 o 
 -11  14   6        2.75        3.95      4.75 o 
 -10  14   6        1.88        4.55      5.69 o 
  -9  14   6      275.62      282.90     14.36 o 
  -8  14   6      189.18      169.30     12.81 o 
  -7  14   6        7.28       20.97      9.62 o 
  -6  14   6      220.94      256.07     15.61 o 
  -5  14   6     1571.52     1581.46     41.03 o 
  -4  14   6      856.88      803.10     25.29 o 
  -3  14   6       24.88       24.21      8.41 o 
  -2  14   6        1.59       19.36      9.68 o 
  -1  14   6      142.00      143.25     10.27 o 
   0  14   6      445.59      391.04     15.60 o 
   1  14   6     1025.75     1052.53     32.99 o 
   2  14   6       61.38       89.53     14.49 o 
   3  14   6        5.45       14.61      8.55 o 
   4  14   6     2168.31     2289.16     60.15 o 
   5  14   6      197.92      204.33     15.03 o 
   6  14   6       51.85       43.49     17.50 o 
   7  14   6      250.60      278.08     18.04 o 
   8  14   6      190.59      218.39     20.08 o 
   9  14   6        2.45        1.95      7.60 o 
  10  14   6      695.74      582.71     22.41 o 
 -10  15   6       20.83       22.24      6.40 o 
  -9  15   6      450.38      447.39     16.10 o 
  -8  15   6      233.89      277.69     13.25 o 
  -7  15   6        7.49        4.09      7.15 o 
  -6  15   6      240.42      280.54     16.56 o 
  -5  15   6      111.42       97.16     10.53 o 
  -4  15   6      445.40      500.02     20.01 o 
  -3  15   6        7.84       26.73      9.63 o 
  -2  15   6      637.03      639.95     26.36 o 
  -1  15   6       10.40        5.49      7.91 o 
   0  15   6      541.41      484.04     18.87 o 
   1  15   6       19.39       16.62      8.64 o 
   2  15   6       62.24       72.41     11.62 o 
   3  15   6        1.35       11.24      9.25 o 
   4  15   6        2.35        9.63      9.14 o 
   5  15   6      322.95      375.12     16.71 o 
   6  15   6      379.86      381.15     20.05 o 
   7  15   6      795.13      871.10     35.49 o 
   8  15   6      156.47      189.86     15.36 o 
   9  15   6      184.83      220.63     14.49 o 
  -9  16   6      192.86      163.75      8.89 o 
  -8  16   6       19.01       16.23      6.42 o 
  -7  16   6        8.51        9.88      6.82 o 
  -6  16   6      108.45      115.82     11.14 o 
  -5  16   6      405.80      436.95     16.21 o 
  -4  16   6      219.38      226.06     19.87 o 
  -3  16   6        5.79        8.51      7.95 o 
  -2  16   6        0.01        0.45      8.66 o 
  -1  16   6       58.74      107.79     14.13 o 
   0  16   6      231.22      276.61     21.10 o 
   1  16   6      571.15      606.76     22.92 o 
   2  16   6        1.99        0.57      7.42 o 
   3  16   6      395.17      359.29     18.42 o 
   4  16   6       78.41       77.92     11.74 o 
   5  16   6      182.56      198.13     14.80 o 
   6  16   6      900.90     1036.98     34.88 o 
   7  16   6      394.47      399.28     17.25 o 
   8  16   6     1207.71     1240.61     32.52 o 
  -8  17   6      215.43      199.37     11.57 o 
  -7  17   6        0.35        2.72      5.31 o 
  -6  17   6       14.86        5.47      5.78 o 
  -5  17   6      288.79      311.99     15.69 o 
  -4  17   6       85.15      111.02     10.08 o 
  -3  17   6      173.86      162.26     12.39 o 
  -2  17   6       74.67      101.94      9.95 o 
  -1  17   6        2.02       22.74     14.02 o 
   0  17   6      312.65      265.28     15.55 o 
   1  17   6      430.11      410.48     17.15 o 
   2  17   6      171.15      195.23     15.54 o 
   3  17   6      772.43      806.87     22.90 o 
   4  17   6       14.06        7.63      6.48 o 
   5  17   6      287.26      306.29     15.02 o 
   6  17   6      130.98      138.98     15.90 o 
   7  17   6      113.25      133.49     14.29 o 
  -6  18   6       87.27       67.72      8.43 o 
  -5  18   6        2.81        0.35      5.12 o 
  -4  18   6      165.97      159.16      9.46 o 
  -3  18   6      148.87      156.78     10.40 o 
  -2  18   6      776.07      732.81     22.29 o 
  -1  18   6        5.00        6.14      5.84 o 
   0  18   6       83.45       79.91     12.01 o 
   1  18   6        6.47        6.09      6.40 o 
   2  18   6      329.70      353.56     15.71 o 
   3  18   6       77.58       77.13      9.00 o 
   4  18   6       19.70       10.50      5.70 o 
   5  18   6      362.72      354.61     20.22 o 
  -3  19   6       54.73       65.28     12.24 o 
  -2  19   6      321.56      310.30     20.01 o 
  -1  19   6      434.58      455.62     24.76 o 
   0  19   6      323.56      320.31     23.97 o 
   1  19   6      390.15      383.39     21.75 o 
   2  19   6       16.42       13.39      8.97 o 
 -16   1   7        0.74        2.08      4.94 o 
 -15   1   7      163.28      133.11      9.79 o 
 -14   1   7      110.26      149.94     16.00 o 
 -13   1   7      396.28      424.12     20.03 o 
 -12   1   7     2168.44     2207.31     64.35 o 
 -11   1   7       31.64       21.73      7.99 o 
 -10   1   7     1737.81     1692.16     44.51 o 
  -9   1   7     2326.97     2556.73     53.07 o 
  -8   1   7      856.96      958.20     18.70 o 
  -7   1   7      104.12      126.85      4.84 o 
  -6   1   7      699.69      583.83     10.90 o 
  -5   1   7      999.20     1062.32     19.52 o 
  -4   1   7       13.72       23.82      3.37 o 
  -3   1   7      385.11      355.32      7.53 o 
  -2   1   7     3277.50     3151.31     39.16 o 
  -1   1   7     1182.51     1256.51     25.74 o 
   0   1   7     6707.81     6665.91     85.89 o 
   1   1   7     1488.22     1443.59     16.13 o 
   2   1   7     1411.85     1336.19     14.18 o 
   3   1   7      306.28      324.87      4.93 o 
   4   1   7     2591.81     2309.04     24.37 o 
   5   1   7       70.95       57.83      2.92 o 
   6   1   7     1196.22      962.38     14.88 o 
   7   1   7      695.27      605.04     25.34 o 
   8   1   7      381.02      402.23     14.43 o 
   9   1   7      114.16       80.14     16.61 o 
  10   1   7     1261.39     1260.20     67.36 o 
  11   1   7        2.51        2.59      8.27 o 
  12   1   7     1550.68     1626.83     53.22 o 
  13   1   7      308.80      312.68     15.37 o 
  14   1   7      474.13      489.34     16.97 o 
  15   1   7       14.54        9.72      8.08 o 
 -16   2   7      120.60      131.17     14.71 o 
 -15   2   7        3.78        2.42      5.81 o 
 -14   2   7      101.76      121.45     13.13 o 
 -13   2   7     1917.96     1812.22     55.91 o 
 -12   2   7     2942.76     2747.12     69.67 o 
 -11   2   7        1.46       -0.88      6.92 o 
 -10   2   7      288.29      308.24     14.25 o 
  -9   2   7     3302.38     3405.41     69.85 o 
  -8   2   7       32.09       60.78      5.93 o 
  -7   2   7       25.98       19.54      3.54 o 
  -6   2   7     7176.76     6807.16    101.69 o 
  -5   2   7     3526.07     3338.51     46.31 o 
  -4   2   7     2951.67     2908.45     48.54 o 
  -3   2   7      255.88      343.41     10.22 o 
  -2   2   7     5334.25     4773.73     55.85 o 
  -1   2   7     2691.65     2887.90     32.43 o 
   0   2   7     2424.34     2098.74     23.93 o 
   1   2   7      165.95      145.53      4.71 o 
   2   2   7     5057.50     5179.96     68.76 o 
   3   2   7     1162.69     1450.26     18.03 o 
   4   2   7       55.32       66.10      3.31 o 
   5   2   7      190.00      182.47      5.39 o 
   6   2   7     1256.55     1307.38     47.69 o 
   7   2   7       63.96       68.01      7.37 o 
   8   2   7     4876.74     4996.13    148.91 o 
   9   2   7       21.07       48.51      9.62 o 
  10   2   7     1264.15     1181.06     41.36 o 
  11   2   7      423.60      434.83     32.75 o 
  12   2   7      999.58     1053.57     41.21 o 
  13   2   7       41.05       43.39     11.48 o 
  14   2   7        0.51       -5.16      6.22 o 
  15   2   7       94.04       95.97     11.58 o 
 -16   3   7      280.54      280.79     27.11 o 
 -15   3   7       23.71       23.82      6.66 o 
 -14   3   7        0.15        3.25      7.42 o 
 -13   3   7      466.17      517.87     21.94 o 
 -12   3   7       16.47       24.79      9.84 o 
 -11   3   7       20.41       18.52      8.19 o 
 -10   3   7       31.80       21.56     10.20 o 
  -9   3   7      494.57      481.03     18.52 o 
  -8   3   7     1283.95     1407.96     36.38 o 
  -7   3   7       45.15       97.78      7.20 o 
  -6   3   7     2323.77     2412.03     40.30 o 
  -5   3   7      580.48      518.60     11.19 o 
  -4   3   7     1218.13     1227.77     15.42 o 
  -3   3   7     1323.10     1262.34     20.09 o 
  -2   3   7        7.67       42.60      2.77 o 
  -1   3   7      293.91      382.27      8.35 o 
   0   3   7     2067.82     2063.04     23.49 o 
   1   3   7      143.03       98.65      4.71 o 
   2   3   7      448.10      322.02      6.21 o 
   3   3   7     1355.91     1172.34     16.05 o 
   4   3   7       29.30       37.70      3.77 o 
   5   3   7     2360.44     2298.46     65.47 o 
   6   3   7      143.31      171.80     10.39 o 
   7   3   7     1329.45     1301.21     36.29 o 
   8   3   7     1923.72     1969.94     45.82 o 
   9   3   7      789.84      729.08     24.11 o 
  10   3   7      766.95      764.10     28.93 o 
  11   3   7        0.40        5.22      9.07 o 
  12   3   7      407.34      373.63     26.39 o 
  13   3   7      485.13      468.23     23.91 o 
  14   3   7       40.83       40.73     11.02 o 
  15   3   7      193.88      169.97     13.84 o 
 -16   4   7       97.85      101.52     30.84 o 
 -15   4   7        6.34        8.78      8.19 o 
 -14   4   7       11.08       12.57      9.57 o 
 -13   4   7     1832.13     1854.57     56.78 o 
 -12   4   7     1142.99     1182.79     36.24 o 
 -11   4   7      104.52      137.08     12.61 o 
 -10   4   7     1449.98     1549.86     56.31 o 
  -9   4   7      296.20      384.35     17.04 o 
  -8   4   7      367.94      383.12     19.53 o 
  -7   4   7     2083.25     1968.40     53.06 o 
  -6   4   7      669.87      702.00     18.91 o 
  -5   4   7      236.51      253.19      5.83 o 
  -4   4   7     2519.72     2285.84     28.36 o 
  -3   4   7       99.07       96.85      5.56 o 
  -2   4   7       46.45       61.52      4.51 o 
  -1   4   7     4016.32     3861.62     51.64 o 
   0   4   7       49.11       29.07      2.94 o 
   1   4   7     1907.05     1637.48     20.90 o 
   2   4   7     1492.72     1700.20     23.15 o 
   3   4   7      388.73      317.29      6.84 o 
   4   4   7      811.66      671.31     19.04 o 
   5   4   7     1178.30     1211.30     38.64 o 
   6   4   7     6109.71     6342.00    209.45 o 
   7   4   7       55.97       76.84     11.80 o 
   8   4   7     6489.94     6804.19    349.58 o 
   9   4   7       16.26       13.47      7.82 o 
  10   4   7      894.27      824.24     27.35 o 
  11   4   7      588.30      548.35     23.14 o 
  12   4   7      197.97      159.56     35.75 o 
  13   4   7       41.63       41.26      9.52 o 
  14   4   7      526.06      506.78     21.22 o 
 -16   5   7        6.91        8.58     13.83 o 
 -15   5   7      488.07      410.81     32.15 o 
 -14   5   7      261.97      301.74     34.55 o 
 -13   5   7        8.83       16.26      8.12 o 
 -12   5   7       26.98       44.49     11.92 o 
 -11   5   7      168.19      217.99     16.36 o 
 -10   5   7       44.61       35.60      9.42 o 
  -9   5   7      167.10      190.18     20.82 o 
  -8   5   7      358.14      261.91     17.26 o 
  -7   5   7     1322.38     1111.87     47.94 o 
  -6   5   7        0.35        1.90      4.05 o 
  -5   5   7     1191.65     1213.25     30.45 o 
  -4   5   7      211.96      153.29      5.13 o 
  -3   5   7     1253.60     1376.91     18.24 o 
  -2   5   7     6506.45     6361.78     84.88 o 
  -1   5   7      535.47      598.40      9.07 o 
   0   5   7     5698.54     4860.55     63.58 o 
   1   5   7      443.66      503.46      8.38 o 
   2   5   7       40.12       77.10      3.88 o 
   3   5   7     1292.79     1109.53     27.85 o 
   4   5   7      669.95      623.16     25.14 o 
   5   5   7     3902.21     3764.46     85.15 o 
   6   5   7       20.47       22.16     10.14 o 
   7   5   7    13107.90    13907.56    494.80 o 
   8   5   7      316.02      348.50     20.33 o 
   9   5   7     2154.36     2020.90     88.35 o 
  10   5   7      231.91      266.48     18.06 o 
  11   5   7        7.42       20.10     10.13 o 
  12   5   7      687.76      711.75     36.05 o 
  13   5   7      219.10      245.81     20.94 o 
  14   5   7      439.43      401.93     21.50 o 
 -15   6   7       83.77       59.12     12.06 o 
 -14   6   7       30.55       43.81     10.58 o 
 -13   6   7       66.41       74.34     11.39 o 
 -12   6   7       60.89       83.54     10.95 o 
 -11   6   7        2.91        7.00      9.79 o 
 -10   6   7     1688.02     1741.72     50.06 o 
  -9   6   7      593.59      545.91     18.64 o 
  -8   6   7       13.78       11.82      8.06 o 
  -7   6   7     1597.31     1762.05     41.47 o 
  -6   6   7      492.94      419.45     16.86 o 
  -5   6   7        2.14        0.62      3.18 o 
  -4   6   7      172.94      105.37      4.50 o 
  -3   6   7      648.03      600.03      9.82 o 
  -2   6   7      384.55      388.22      7.22 o 
  -1   6   7      295.37      168.47      5.16 o 
   0   6   7     2165.97     2074.17     25.45 o 
   1   6   7      259.13      350.83      7.02 o 
   2   6   7     3778.24     3411.72     47.16 o 
   3   6   7     1078.09     1052.90     27.60 o 
   4   6   7     6064.17     5709.01    142.75 o 
   5   6   7      667.80      649.08     23.32 o 
   6   6   7       14.56       16.58      9.15 o 
   7   6   7        5.04       23.01      9.47 o 
   8   6   7       61.10      121.97     14.98 o 
   9   6   7       86.55      138.21     13.05 o 
  10   6   7     1238.01     1195.36     72.64 o 
  11   6   7     1567.49     1668.68     62.10 o 
  12   6   7       84.39       64.97     20.62 o 
  13   6   7      740.17      693.24     29.99 o 
  14   6   7       73.27       61.78      9.41 o 
 -15   7   7      203.76      196.78     19.58 o 
 -14   7   7       85.20       71.02      8.47 o 
 -13   7   7       31.80       27.94      8.65 o 
 -12   7   7      388.31      439.86     19.71 o 
 -11   7   7     1571.46     1570.19     38.63 o 
 -10   7   7     3028.15     2930.01     69.66 o 
  -9   7   7       66.68       53.02      9.28 o 
  -8   7   7      216.14      192.28     13.22 o 
  -7   7   7      636.89      623.06     21.31 o 
  -6   7   7      302.30      344.89     14.45 o 
  -5   7   7        4.58        8.28      4.30 o 
  -4   7   7      205.74      205.05      6.41 o 
  -3   7   7     6148.08     5971.92    103.89 o 
  -2   7   7     4579.77     4075.83     57.20 o 
  -1   7   7     2156.26     1965.85     30.19 o 
   0   7   7       85.17       71.21      4.30 o 
   1   7   7      146.64      139.32      6.28 o 
   2   7   7      229.54      219.42      7.04 o 
   3   7   7       13.20       13.87      5.47 o 
   4   7   7      172.41      212.90     14.16 o 
   5   7   7      122.96      138.06     12.47 o 
   6   7   7      626.65      644.44     26.47 o 
   7   7   7      149.04      221.72     19.73 o 
   8   7   7      530.51      535.98     23.32 o 
   9   7   7     1708.11     1703.19     49.09 o 
  10   7   7       61.02       44.94      9.62 o 
  11   7   7      918.75      899.82     37.01 o 
  12   7   7       13.10       19.86     11.56 o 
  13   7   7      212.69      194.93     19.01 o 
  14   7   7       12.76        9.98      8.63 o 
 -15   8   7        9.10       10.31     10.44 o 
 -14   8   7     1460.43     1477.99     37.33 o 
 -13   8   7     1398.13     1296.26     37.35 o 
 -12   8   7        5.38        4.57      6.80 o 
 -11   8   7      820.08      836.41     26.87 o 
 -10   8   7      228.34      194.01     13.52 o 
  -9   8   7     1325.44     1128.25     33.13 o 
  -8   8   7      965.23     1117.31     34.33 o 
  -7   8   7     1021.54      991.37     36.76 o 
  -6   8   7     1788.23     1970.73     48.43 o 
  -5   8   7     5400.67     5865.17    146.02 o 
  -4   8   7      640.14      619.03     16.43 o 
  -3   8   7      109.17       93.92      5.85 o 
  -2   8   7      239.28      184.17      6.62 o 
  -1   8   7        5.10        3.83      3.47 o 
   0   8   7     1767.28     1682.30     52.36 o 
   1   8   7      455.82      447.16     14.84 o 
   2   8   7      643.39      645.09     24.36 o 
   3   8   7       77.05       67.39      6.99 o 
   4   8   7      564.50      558.35     23.97 o 
   5   8   7     1371.79     1372.29     41.38 o 
   6   8   7     1349.37     1148.22     43.13 o 
   7   8   7       38.79       38.57     12.82 o 
   8   8   7      552.59      596.57     25.91 o 
   9   8   7     1033.91     1017.06     35.97 o 
  10   8   7      333.97      351.70     17.91 o 
  11   8   7      298.00      304.14     20.31 o 
  12   8   7      201.40      177.89     14.42 o 
  13   8   7       23.82       14.29     11.23 o 
 -14   9   7       21.09       19.04      5.47 o 
 -13   9   7      953.63      933.12     35.86 o 
 -12   9   7      177.80      188.63     10.19 o 
 -11   9   7       85.34      103.47     10.22 o 
 -10   9   7       17.53       10.62      7.45 o 
  -9   9   7      139.73      188.97     13.57 o 
  -8   9   7      366.12      455.13     22.56 o 
  -7   9   7       68.22      101.69     12.04 o 
  -6   9   7      585.83      634.40     22.89 o 
  -5   9   7      975.43      920.76     26.09 o 
  -4   9   7     1751.56     1664.91     42.18 o 
  -3   9   7       12.62        1.98      5.13 o 
  -2   9   7       19.89       55.31      7.26 o 
  -1   9   7      142.89      149.42      7.75 o 
   0   9   7      376.84      372.57     11.42 o 
   1   9   7     3997.29     4257.00     93.25 o 
   2   9   7       16.17       12.09      7.87 o 
   3   9   7        2.40        9.64      8.85 o 
   4   9   7      245.49      185.38     16.82 o 
   5   9   7      275.94      260.25     20.32 o 
   6   9   7      497.69      535.53     46.73 o 
   7   9   7      157.53      172.16     15.71 o 
   8   9   7       80.32      103.49     12.32 o 
   9   9   7       99.51      118.80     12.24 o 
  10   9   7        6.37        8.22     11.16 o 
  11   9   7      369.38      375.42     25.33 o 
  12   9   7      419.53      363.74     20.67 o 
  13   9   7       83.79      103.88     18.48 o 
 -14  10   7       24.16       17.54      8.13 o 
 -13  10   7      305.18      288.46     12.47 o 
 -12  10   7       31.97       27.64      7.95 o 
 -11  10   7      291.24      279.26     14.28 o 
 -10  10   7      292.57      316.47     15.04 o 
  -9  10   7      398.74      442.36     20.05 o 
  -8  10   7     1073.37     1098.74     34.74 o 
  -7  10   7      384.01      434.63     23.66 o 
  -6  10   7     2474.05     2707.22     72.11 o 
  -5  10   7        3.90       13.64      7.77 o 
  -4  10   7      789.37      899.32     25.13 o 
  -3  10   7       29.16       36.54      6.30 o 
  -2  10   7      305.51      334.67     11.56 o 
  -1  10   7     3332.94     3413.58     64.08 o 
   0  10   7     2637.97     2530.04     57.43 o 
   1  10   7      721.77      674.13     20.43 o 
   2  10   7     1705.76     1636.91     41.42 o 
   3  10   7      779.56      638.92     22.17 o 
   4  10   7     6685.51     6488.28    202.68 o 
   5  10   7     1248.22     1321.06     70.96 o 
   6  10   7     1843.60     1848.19     80.09 o 
   7  10   7      104.53      134.92     16.91 o 
   8  10   7     2765.95     2715.27     82.60 o 
   9  10   7      316.22      316.15     27.07 o 
  10  10   7     1017.28     1102.80     56.01 o 
  11  10   7      281.75      290.60     26.52 o 
  12  10   7        4.44        5.59      8.77 o 
 -13  11   7      377.33      332.99     22.42 o 
 -12  11   7      110.96      119.96      8.75 o 
 -11  11   7      419.98      435.30     16.70 o 
 -10  11   7      198.76      200.49     12.93 o 
  -9  11   7      669.19      690.77     24.66 o 
  -8  11   7     1749.30     1776.16     52.45 o 
  -7  11   7      388.49      375.56     18.46 o 
  -6  11   7     2628.03     2702.04     69.64 o 
  -5  11   7      142.99      111.69     12.13 o 
  -4  11   7      323.60      360.15     16.90 o 
  -3  11   7     2612.16     2600.38     61.04 o 
  -2  11   7       18.48       17.49      6.43 o 
  -1  11   7     1010.28     1049.54     37.83 o 
   0  11   7     1838.07     1792.60     42.10 o 
   1  11   7      632.26      580.51     22.38 o 
   2  11   7     1311.94     1323.01     37.73 o 
   3  11   7     2798.59     2701.94     76.58 o 
   4  11   7      500.23      501.60     28.15 o 
   5  11   7     2286.07     2287.99     68.97 o 
   6  11   7      403.29      424.14     24.38 o 
   7  11   7     1058.06     1034.98     43.35 o 
   8  11   7      201.22      186.73     14.67 o 
   9  11   7      262.90      257.82     16.65 o 
  10  11   7      919.07      967.10     31.94 o 
  11  11   7        5.25       13.29      6.56 o 
  12  11   7     1991.48     2060.57     66.53 o 
 -13  12   7       74.24       57.39      9.84 o 
 -12  12   7        1.93       12.96      7.60 o 
 -11  12   7      100.12       99.51      9.70 o 
 -10  12   7      334.52      356.68     14.81 o 
  -9  12   7       46.36       41.68      9.68 o 
  -8  12   7     1079.99     1086.49     32.31 o 
  -7  12   7       90.02       92.25     12.26 o 
  -6  12   7       68.75      135.42     12.31 o 
  -5  12   7      127.16      145.36     14.24 o 
  -4  12   7       21.63       21.10      8.77 o 
  -3  12   7      539.56      573.27     20.18 o 
  -2  12   7       25.95       17.34      7.44 o 
  -1  12   7      995.70     1067.47     27.22 o 
   0  12   7       37.06       40.66      9.04 o 
   1  12   7      227.89      268.35     14.53 o 
   2  12   7      250.19      324.89     22.76 o 
   3  12   7     1680.88     1781.59     67.51 o 
   4  12   7     2179.41     2127.74     78.50 o 
   5  12   7      212.22      213.50     25.31 o 
   6  12   7        8.90       12.81     10.08 o 
   7  12   7     1164.89     1123.22     36.33 o 
   8  12   7      415.35      425.09     20.94 o 
   9  12   7        4.92        0.54      8.20 o 
  10  12   7       20.34       20.49      8.39 o 
  11  12   7     1333.70     1185.66     58.13 o 
 -12  13   7      627.96      565.34     34.33 o 
 -11  13   7      269.07      289.90     11.49 o 
 -10  13   7      136.26      161.26     10.64 o 
  -9  13   7       10.65       14.12      8.69 o 
  -8  13   7     1211.62     1206.01     34.75 o 
  -7  13   7       12.56        1.50      7.69 o 
  -6  13   7     1550.04     1626.06     44.60 o 
  -5  13   7      303.59      333.74     16.94 o 
  -4  13   7       85.69      124.75     11.00 o 
  -3  13   7      113.09      129.61     10.48 o 
  -2  13   7      874.23      877.46     25.70 o 
  -1  13   7       21.40       26.53      8.35 o 
   0  13   7      138.55      141.32     13.38 o 
   1  13   7      139.80      138.42     11.19 o 
   2  13   7      396.55      400.68     18.12 o 
   3  13   7      749.24      759.02     33.17 o 
   4  13   7        3.55        2.93      7.41 o 
   5  13   7      209.96      178.66     41.98 o 
   6  13   7       10.37       14.48     10.17 o 
   7  13   7     1190.01     1146.75     38.26 o 
   8  13   7       70.64       69.90     12.39 o 
   9  13   7       10.04       19.95      9.49 o 
  10  13   7      157.06      157.31     10.90 o 
 -11  14   7      296.36      282.81     10.01 o 
 -10  14   7       87.85      115.51      8.60 o 
  -9  14   7      328.25      322.63     16.23 o 
  -8  14   7      501.64      517.02     18.16 o 
  -7  14   7      116.55      145.53     12.26 o 
  -6  14   7      737.85      740.14     23.47 o 
  -5  14   7      220.96      212.31     13.59 o 
  -4  14   7       69.46       62.92      9.99 o 
  -3  14   7       41.08       49.25      9.82 o 
  -2  14   7       97.72      110.44     11.11 o 
  -1  14   7      380.93      373.27     15.83 o 
   0  14   7      993.38     1015.46     29.42 o 
   1  14   7      636.86      601.20     26.66 o 
   2  14   7       13.69        6.78      7.74 o 
   3  14   7        9.84       -1.44      8.31 o 
   4  14   7        1.57        9.13      8.65 o 
   5  14   7       91.82      111.71     14.00 o 
   6  14   7        0.73        2.13      8.33 o 
   7  14   7       19.72       20.26     10.21 o 
   8  14   7      107.28      131.37     12.36 o 
   9  14   7        3.91       -0.01      6.60 o 
 -10  15   7      198.77      226.52      9.84 o 
  -9  15   7       21.19       19.27      6.40 o 
  -8  15   7      124.04      155.92     10.69 o 
  -7  15   7        2.83        9.82      7.49 o 
  -6  15   7      350.29      334.91     15.55 o 
  -5  15   7      149.84      187.97     11.66 o 
  -4  15   7        0.30        4.25      7.07 o 
  -3  15   7      135.32      184.33     13.66 o 
  -2  15   7      359.88      357.21     16.49 o 
  -1  15   7      159.59      148.68     12.32 o 
   0  15   7        0.07       -1.81      7.72 o 
   1  15   7       42.58       41.29     10.22 o 
   2  15   7      164.06      163.95     16.36 o 
   3  15   7      629.58      646.69     23.06 o 
   4  15   7       58.11       62.62      9.64 o 
   5  15   7       32.16       34.60     10.42 o 
   6  15   7       69.15       82.79     11.60 o 
   7  15   7        0.34       -1.53      7.32 o 
   8  15   7        5.22        2.18      7.70 o 
  -9  16   7       36.89       40.49      5.30 o 
  -8  16   7       83.53       75.79      8.51 o 
  -7  16   7        1.38        0.14      6.02 o 
  -6  16   7        0.96        2.28      7.01 o 
  -5  16   7      339.55      295.82     13.09 o 
  -4  16   7       24.95       24.02      8.51 o 
  -3  16   7       34.60       44.20      9.43 o 
  -2  16   7        7.38        2.73      7.65 o 
  -1  16   7      468.22      464.53     22.17 o 
   0  16   7      212.19      181.42     12.88 o 
   1  16   7       17.01       20.02     10.09 o 
   2  16   7      110.58      153.62     12.34 o 
   3  16   7        5.02       13.08      8.34 o 
   4  16   7       34.74       45.36      8.20 o 
   5  16   7       44.08       36.33     10.81 o 
   6  16   7      680.26      684.31     23.63 o 
   7  16   7       78.64       92.13     11.19 o 
  -7  17   7      340.66      307.58     13.54 o 
  -6  17   7       19.72       29.68      8.48 o 
  -5  17   7      643.69      669.20     21.00 o 
  -4  17   7        8.62        1.77      6.38 o 
  -3  17   7       22.20       27.20      7.99 o 
  -2  17   7        7.94        9.16      7.46 o 
  -1  17   7        0.40        2.94      6.82 o 
   0  17   7      274.83      259.96     13.54 o 
   1  17   7       49.62       61.03     12.33 o 
   2  17   7      225.45      216.02     12.46 o 
   3  17   7        0.93        4.56      6.43 o 
   4  17   7        3.40       -0.17      5.35 o 
   5  17   7       73.60       98.49     19.02 o 
  -5  18   7       99.38       87.48      7.55 o 
  -4  18   7       25.75       20.17      5.52 o 
  -3  18   7       21.53       15.49      5.18 o 
  -2  18   7       50.04       51.77     11.94 o 
  -1  18   7      258.69      269.92     17.09 o 
   0  18   7       96.26      120.38     11.79 o 
   1  18   7      638.52      574.54     39.92 o 
   2  18   7       56.59       63.41      7.15 o 
   3  18   7       55.27       45.76     16.08 o 
 -15   0   8      244.36      251.53     19.15 o 
 -14   0   8       74.20       64.10     12.27 o 
 -13   0   8      312.97      268.31     21.27 o 
 -12   0   8      276.94      194.65     19.58 o 
 -11   0   8      248.84      282.76     39.34 o 
 -10   0   8     1037.57     1136.82     41.87 o 
  -9   0   8      417.60      408.27     19.55 o 
  -8   0   8     7322.40     7759.33    227.09 o 
  -7   0   8      168.82      155.93      9.18 o 
  -6   0   8     2603.54     2163.50     78.71 o 
  -5   0   8      751.23      723.69     30.45 o 
  -4   0   8     7863.43     6641.97    139.63 o 
  -3   0   8     1578.27     1374.48     25.13 o 
  -2   0   8     4149.42     3734.76     69.31 o 
  -1   0   8       61.42       38.32      6.28 o 
   0   0   8     2330.74     2828.55     67.51 o 
   1   0   8      241.72      135.77      5.56 o 
   2   0   8     1948.05     1809.49     43.76 o 
   3   0   8     2183.72     1706.59     35.25 o 
   4   0   8     1348.89     1074.52     42.55 o 
   5   0   8       34.00       38.64      5.48 o 
   6   0   8     6287.29     6585.39    302.31 o 
   7   0   8     1378.03     1367.82     88.86 o 
   8   0   8     7137.26     6741.57    374.43 o 
   9   0   8      466.87      468.50     47.57 o 
  10   0   8      800.82      776.77     45.83 o 
  11   0   8       17.03       29.64     14.36 o 
  12   0   8        3.65       20.72     13.15 o 
  13   0   8      240.93      278.19     21.04 o 
  14   0   8      486.96      377.11     19.54 o 
 -16   1   8       30.79       14.48     15.73 o 
 -15   1   8       45.81       34.04      6.61 o 
 -14   1   8      115.78      137.71     11.19 o 
 -13   1   8       20.37       16.41      8.02 o 
 -12   1   8      183.18      221.13     14.35 o 
 -11   1   8       23.87       21.75      8.00 o 
 -10   1   8      166.82      153.68     10.01 o 
  -9   1   8      187.00      204.04     10.81 o 
  -8   1   8      337.03      344.53     12.54 o 
  -7   1   8      373.51      318.19     11.95 o 
  -6   1   8      942.18      813.23     19.75 o 
  -5   1   8      418.56      299.44      8.38 o 
  -4   1   8     1729.56     1533.02     22.54 o 
  -3   1   8     2080.81     1802.65     27.24 o 
  -2   1   8     2390.19     1902.76     26.35 o 
  -1   1   8     1595.45     1859.09     24.69 o 
   0   1   8     3192.38     2497.94     41.97 o 
   1   1   8     2534.95     2628.27     47.22 o 
   2   1   8       35.20       38.36      4.44 o 
   3   1   8     1588.94     1397.14     22.09 o 
   4   1   8     2747.76     2490.90     81.46 o 
   5   1   8     2587.82     2256.03     89.57 o 
   6   1   8      342.60      327.49     16.77 o 
   7   1   8     2583.54     2628.96     68.86 o 
   8   1   8      251.62      210.09     16.61 o 
   9   1   8       57.75       74.55     12.71 o 
  10   1   8     2447.77     2307.99     67.15 o 
  11   1   8       18.48       13.05      7.60 o 
  12   1   8      842.38      862.25     26.40 o 
  13   1   8      362.77      274.45     11.62 o 
  14   1   8      832.36      837.82     34.31 o 
 -16   2   8       54.89       64.02     12.57 o 
 -15   2   8       11.58       19.84      6.51 o 
 -14   2   8      183.01      186.62     18.64 o 
 -13   2   8       17.88        9.41     10.33 o 
 -12   2   8     1411.72     1419.81     43.48 o 
 -11   2   8       18.40       25.76     10.12 o 
 -10   2   8      178.61      190.13     15.28 o 
  -9   2   8       24.41       32.11      7.12 o 
  -8   2   8     1466.28     1583.19     35.90 o 
  -7   2   8      697.23      607.68     16.44 o 
  -6   2   8      284.48      253.11     10.48 o 
  -5   2   8      494.28      589.46     11.97 o 
  -4   2   8      271.85      238.06      7.11 o 
  -3   2   8        2.01        9.75      3.93 o 
  -2   2   8      454.58      557.92     10.64 o 
  -1   2   8     3454.53     2935.30     40.15 o 
   0   2   8       90.14      118.91      5.30 o 
   1   2   8       86.03       83.77      6.30 o 
   2   2   8     2008.06     1715.27     26.18 o 
   3   2   8      670.24      669.54     15.46 o 
   4   2   8       58.84       73.73      7.21 o 
   5   2   8      389.87      391.06     17.97 o 
   6   2   8      426.12      397.17     13.58 o 
   7   2   8      509.09      585.79     31.31 o 
   8   2   8       55.16       77.00     18.99 o 
   9   2   8     1415.48     1253.01     55.28 o 
  10   2   8      862.71      841.68     49.45 o 
  11   2   8      648.63      631.39     22.99 o 
  12   2   8      238.27      254.95     14.22 o 
  13   2   8        2.40        2.67      7.77 o 
  14   2   8      243.27      203.56     14.59 o 
 -16   3   8      142.75      154.17     17.41 o 
 -15   3   8       78.20       86.04      9.36 o 
 -14   3   8       14.12       13.68      8.42 o 
 -13   3   8      307.43      299.70     16.51 o 
 -12   3   8      402.57      479.13     21.73 o 
 -11   3   8      372.74      422.32     19.56 o 
 -10   3   8      737.12      872.20     33.79 o 
  -9   3   8     1304.40     1329.30     37.37 o 
  -8   3   8      393.47      439.65     16.28 o 
  -7   3   8       20.19       12.53      6.56 o 
  -6   3   8        2.26        7.87      4.40 o 
  -5   3   8      152.44      189.74      7.08 o 
  -4   3   8     1597.34     1361.36     26.57 o 
  -3   3   8     1389.58     1256.81     19.75 o 
  -2   3   8        1.54       11.10      3.84 o 
  -1   3   8      175.44      193.04      7.98 o 
   0   3   8      399.62      313.15      7.46 o 
   1   3   8      509.85      455.36     10.89 o 
   2   3   8       93.62      108.01      5.37 o 
   3   3   8      351.15      338.02      8.44 o 
   4   3   8      441.82      415.70     14.55 o 
   5   3   8      968.82     1015.74     33.96 o 
   6   3   8      113.54      165.14     11.98 o 
   7   3   8      700.36      677.17     22.39 o 
   8   3   8       40.27       51.53      9.03 o 
   9   3   8     2295.58     2230.52     70.02 o 
  10   3   8      759.32      717.10     33.78 o 
  11   3   8      121.28      131.75     17.83 o 
  12   3   8     1755.90     1630.49     62.54 o 
  13   3   8       19.41       22.67      8.36 o 
  14   3   8       74.16       91.41     11.15 o 
 -15   4   8       83.14       66.59     10.14 o 
 -14   4   8      438.57      484.67     23.18 o 
 -13   4   8     1144.11     1049.32     36.49 o 
 -12   4   8      423.71      356.65     19.01 o 
 -11   4   8      348.80      316.83     17.26 o 
 -10   4   8        0.54        4.45      8.15 o 
  -9   4   8      360.17      303.59     19.45 o 
  -8   4   8     1146.61     1088.80     34.58 o 
  -7   4   8      969.39     1160.13     29.57 o 
  -6   4   8     2369.64     2229.07     55.26 o 
  -5   4   8     2269.12     2128.81     37.24 o 
  -4   4   8      654.56      719.32     16.69 o 
  -3   4   8      287.54      179.22      6.55 o 
  -2   4   8      205.70      175.49      7.67 o 
  -1   4   8      520.25      585.80     10.27 o 
   0   4   8     2388.59     2637.09     48.17 o 
   1   4   8      325.74      449.18     11.84 o 
   2   4   8     1141.26     1092.20     31.70 o 
   3   4   8      218.89      254.63      9.81 o 
   4   4   8      248.78      245.68     10.88 o 
   5   4   8      120.42      195.93     17.65 o 
   6   4   8     1240.80     1300.77     53.04 o 
   7   4   8       79.76       82.46     11.16 o 
   8   4   8      899.30      892.08     33.73 o 
   9   4   8     1371.02     1487.60     69.36 o 
  10   4   8      248.94      197.71     16.37 o 
  11   4   8       84.89       60.74     15.58 o 
  12   4   8       93.30       93.98     12.72 o 
  13   4   8      140.48      168.18     21.46 o 
  14   4   8       20.60       11.60      5.26 o 
 -15   5   8       31.28       35.33      7.25 o 
 -14   5   8        0.07       10.99      8.39 o 
 -13   5   8      170.75      183.48     13.76 o 
 -12   5   8      230.67      228.17     22.35 o 
 -11   5   8      278.92      328.28     18.00 o 
 -10   5   8      180.92      176.22     14.80 o 
  -9   5   8        4.59       15.76      9.36 o 
  -8   5   8        0.40       15.05      9.08 o 
  -7   5   8     1562.83     1663.31     39.44 o 
  -6   5   8       24.67       44.46      8.16 o 
  -5   5   8     3484.62     3897.31     87.11 o 
  -4   5   8        3.22        2.14      4.48 o 
  -3   5   8     1025.80     1002.01     22.49 o 
  -2   5   8     2050.81     1966.70     41.79 o 
  -1   5   8      305.62      237.50      6.07 o 
   0   5   8      891.71      948.88     15.68 o 
   1   5   8       69.47       65.60      4.65 o 
   2   5   8     3516.87     3396.64    126.34 o 
   3   5   8       12.58       11.96      4.63 o 
   4   5   8     3493.09     3383.22     93.55 o 
   5   5   8     1663.46     1748.15     49.46 o 
   6   5   8     1090.90     1157.75     37.29 o 
   7   5   8      279.69      334.39     19.69 o 
   8   5   8      241.24      246.23     21.74 o 
   9   5   8      139.30      149.75     14.08 o 
  10   5   8        8.91       -2.12     10.69 o 
  11   5   8       42.93       51.63     12.38 o 
  12   5   8       64.23       51.31     10.91 o 
  13   5   8       68.95       72.13      9.81 o 
 -15   6   8        3.22       13.38     11.73 o 
 -14   6   8      284.16      289.23     14.13 o 
 -13   6   8       56.60       47.02      9.21 o 
 -12   6   8       78.83       92.57     12.56 o 
 -11   6   8        1.46       13.44      9.84 o 
 -10   6   8       48.16       39.72     12.01 o 
  -9   6   8      707.54      704.56     28.40 o 
  -8   6   8      634.44      550.36     23.43 o 
  -7   6   8      290.10      299.47     22.53 o 
  -6   6   8      714.34      852.59     24.59 o 
  -5   6   8      146.33      158.11      8.21 o 
  -4   6   8      850.71      750.43     16.62 o 
  -3   6   8     1368.41     1360.72     43.36 o 
  -2   6   8     2976.82     2445.89     58.64 o 
  -1   6   8     3443.94     3320.95     86.37 o 
   0   6   8       80.34       85.66      5.23 o 
   1   6   8      168.03      151.68      5.51 o 
   2   6   8        4.93        8.64      4.79 o 
   3   6   8      280.38      275.26     14.08 o 
   4   6   8     1890.28     1811.67     43.10 o 
   5   6   8      359.34      370.09     18.09 o 
   6   6   8      383.38      391.55     18.72 o 
   7   6   8       12.30       12.74      9.09 o 
   8   6   8      134.47      144.68     13.58 o 
   9   6   8      229.64      269.49     34.52 o 
  10   6   8      905.31      943.22     73.30 o 
  11   6   8      785.63      768.08     53.97 o 
  12   6   8        2.97       10.02     11.24 o 
  13   6   8      426.90      408.92     20.72 o 
 -15   7   8        5.08        4.61     10.13 o 
 -14   7   8        7.96        9.28      6.17 o 
 -13   7   8      316.41      269.10     14.15 o 
 -12   7   8        5.31        3.96      7.92 o 
 -11   7   8        7.23       12.71      9.02 o 
 -10   7   8      274.26      291.73     27.84 o 
  -9   7   8     1382.75     1279.19     39.62 o 
  -8   7   8       68.75       89.41     15.63 o 
  -7   7   8      583.59      555.25     23.16 o 
  -6   7   8       17.17       32.33     11.75 o 
  -5   7   8        5.68       13.05      7.42 o 
  -4   7   8       70.83      116.69      6.35 o 
  -3   7   8      472.82      392.23     10.54 o 
  -2   7   8       63.70       87.07      6.30 o 
  -1   7   8        8.07       18.17      4.14 o 
   0   7   8     1284.69     1259.47     23.50 o 
   1   7   8      488.54      400.05     13.31 o 
   2   7   8       10.39       21.85      6.16 o 
   3   7   8      604.99      699.14     23.82 o 
   4   7   8      132.71      139.52     15.11 o 
   5   7   8     2138.93     2094.55     60.85 o 
   6   7   8      996.68      988.59     36.00 o 
   7   7   8     1134.56     1125.81     56.25 o 
   8   7   8     2525.01     2580.36    122.17 o 
   9   7   8        5.87        7.03      8.70 o 
  10   7   8     1201.47     1211.10     70.52 o 
  11   7   8       27.63       38.50     10.85 o 
  12   7   8      333.58      269.89     36.98 o 
  13   7   8       14.70       13.63      7.27 o 
 -14   8   8      102.50       95.43      8.05 o 
 -13   8   8       18.12       11.45      8.16 o 
 -12   8   8       89.26       83.93     10.72 o 
 -11   8   8      468.64      445.58     19.81 o 
 -10   8   8      179.93      217.27     15.10 o 
  -9   8   8       67.06       61.23     11.43 o 
  -8   8   8      711.23      697.75     31.70 o 
  -7   8   8      540.76      605.29     28.04 o 
  -6   8   8      409.69      411.99     18.70 o 
  -5   8   8      509.52      436.86     22.01 o 
  -4   8   8       10.63        9.63      5.35 o 
  -3   8   8     1185.86     1293.30     27.28 o 
  -2   8   8        4.26       -2.61      4.61 o 
  -1   8   8     1436.68     1486.88     34.86 o 
   0   8   8      154.41      138.21      8.72 o 
   1   8   8      179.41      196.52     13.90 o 
   2   8   8      629.77      668.31     22.21 o 
   3   8   8     2513.96     2467.10     62.72 o 
   4   8   8      175.36      166.02     14.18 o 
   5   8   8       74.75       74.58     12.04 o 
   6   8   8     2687.14     2661.27     95.85 o 
   7   8   8       11.01       16.29      9.71 o 
   8   8   8      175.04      176.21     14.48 o 
   9   8   8       59.82       78.24     11.03 o 
  10   8   8      107.34      133.97     12.78 o 
  11   8   8       27.72       24.78     11.24 o 
  12   8   8        2.48        0.09      7.92 o 
  13   8   8        2.49       13.94      8.45 o 
 -14   9   8      126.59      139.83     37.99 o 
 -13   9   8      206.44      241.54     14.34 o 
 -12   9   8       52.07       45.44      7.95 o 
 -11   9   8        0.10        6.02      8.82 o 
 -10   9   8      271.91      324.30     16.89 o 
  -9   9   8       33.56       52.82     10.95 o 
  -8   9   8     2023.15     1867.08     60.97 o 
  -7   9   8      330.53      354.75     18.15 o 
  -6   9   8      119.25      215.06     15.49 o 
  -5   9   8      339.41      417.71     22.47 o 
  -4   9   8        0.46        1.86      5.91 o 
  -3   9   8       62.04       86.00      7.34 o 
  -2   9   8     1095.13     1164.31     24.71 o 
  -1   9   8       32.12       19.16      6.37 o 
   0   9   8     3785.54     3627.79    119.34 o 
   1   9   8      735.60      788.42     21.99 o 
   2   9   8       72.33       69.99      8.84 o 
   3   9   8      447.90      524.96     30.15 o 
   4   9   8       13.09       20.42     10.09 o 
   5   9   8       29.16       39.25     11.05 o 
   6   9   8      502.09      441.78     38.86 o 
   7   9   8      560.04      598.14     33.95 o 
   8   9   8        0.29       17.79      9.19 o 
   9   9   8      316.16      370.29     22.30 o 
  10   9   8       22.07       39.87      9.08 o 
  11   9   8      159.33      166.57     12.97 o 
  12   9   8      119.94      105.87     12.84 o 
 -13  10   8      374.95      337.15     13.65 o 
 -12  10   8       54.72       57.18      8.10 o 
 -11  10   8       45.88       46.58     10.94 o 
 -10  10   8       10.38       18.51     10.57 o 
  -9  10   8      134.16      130.75     20.80 o 
  -8  10   8       67.13       77.58     12.00 o 
  -7  10   8      246.97      294.93     17.92 o 
  -6  10   8      648.39      727.77     25.41 o 
  -5  10   8      378.15      457.51     20.70 o 
  -4  10   8       21.67       17.14      7.50 o 
  -3  10   8      198.40      229.92     11.01 o 
  -2  10   8     2734.44     2583.11     49.49 o 
  -1  10   8      882.57      858.23     22.02 o 
   0  10   8      241.85      245.31     13.77 o 
   1  10   8      410.00      414.79     18.81 o 
   2  10   8     1710.52     1682.35     40.71 o 
   3  10   8      330.84      319.52     21.79 o 
   4  10   8     1646.75     1571.07     55.93 o 
   5  10   8     1041.58     1093.62     66.89 o 
   6  10   8       60.60       77.97     12.81 o 
   7  10   8      133.63      197.94     20.14 o 
   8  10   8      758.82      764.53     26.92 o 
   9  10   8        8.79        9.39     12.43 o 
  10  10   8       65.62       88.81     11.19 o 
  11  10   8      592.81      556.27     28.39 o 
  12  10   8       22.67       28.42      9.65 o 
 -13  11   8      696.28      572.89     22.88 o 
 -12  11   8       89.60       72.51      7.81 o 
 -11  11   8     1358.13     1292.90     44.44 o 
 -10  11   8       58.12       58.05      8.63 o 
  -9  11   8      114.56       76.89     11.50 o 
  -8  11   8        2.98       -5.72      8.30 o 
  -7  11   8     1204.51     1255.08     38.55 o 
  -6  11   8       39.95       37.26      9.49 o 
  -5  11   8       55.00       54.08     10.34 o 
  -4  11   8        0.47        9.33      7.55 o 
  -3  11   8       78.06       82.65      8.34 o 
  -2  11   8       41.55       32.54      6.40 o 
  -1  11   8      187.07      184.93     13.50 o 
   0  11   8       37.47       38.44     10.34 o 
   1  11   8      364.99      390.61     17.74 o 
   2  11   8     2311.33     2224.34     59.26 o 
   3  11   8     1225.31     1191.62     42.25 o 
   4  11   8     1071.05     1016.83     62.50 o 
   5  11   8      334.66      335.39     23.39 o 
   6  11   8        8.34       11.43      9.88 o 
   7  11   8      423.86      366.10     18.91 o 
   8  11   8       36.72       41.71      9.87 o 
   9  11   8        1.55       -4.00      8.12 o 
  10  11   8      373.17      316.55     14.32 o 
  11  11   8      378.76      333.01     16.21 o 
 -12  12   8       50.49       52.88      7.44 o 
 -11  12   8      301.30      250.87     12.70 o 
 -10  12   8       86.86       99.40      9.06 o 
  -9  12   8        0.94       10.96      6.99 o 
  -8  12   8      130.40      130.26     12.88 o 
  -7  12   8       87.01      113.83     13.23 o 
  -6  12   8     1070.67     1001.97     31.39 o 
  -5  12   8     1003.50     1036.22     30.45 o 
  -4  12   8        1.52        8.16      8.65 o 
  -3  12   8       51.23       65.97      9.10 o 
  -2  12   8      193.26      167.77     10.04 o 
  -1  12   8     1545.82     1624.05     40.65 o 
   0  12   8       16.54       16.24      8.48 o 
   1  12   8     1929.91     1927.96     50.04 o 
   2  12   8       66.28       65.94     11.52 o 
   3  12   8      258.02      231.12     18.23 o 
   4  12   8     1963.09     2016.59     80.76 o 
   5  12   8       92.95       98.70     13.22 o 
   6  12   8      862.84      788.00     30.00 o 
   7  12   8       58.54       67.82     10.92 o 
   8  12   8       19.21       34.64     11.07 o 
   9  12   8       78.77       67.60      9.77 o 
  10  12   8      460.79      465.11     19.00 o 
 -11  13   8       12.35        9.19      7.10 o 
 -10  13   8        3.21        7.23      6.50 o 
  -9  13   8       62.51       90.23      8.73 o 
  -8  13   8      117.95      124.77     11.48 o 
  -7  13   8      102.64      118.22     11.63 o 
  -6  13   8      263.06      270.30     15.10 o 
  -5  13   8        2.13        6.96      7.39 o 
  -4  13   8      739.19      744.29     24.77 o 
  -3  13   8       48.13       63.36      8.87 o 
  -2  13   8      214.37      193.03     18.43 o 
  -1  13   8      207.00      270.58     15.26 o 
   0  13   8     1141.19     1154.26     41.44 o 
   1  13   8        6.34       26.90      9.54 o 
   2  13   8      114.95      164.23     14.44 o 
   3  13   8      868.04      870.72     38.40 o 
   4  13   8       51.92       61.84     11.03 o 
   5  13   8      447.34      484.79     22.69 o 
   6  13   8      707.77      684.91     25.10 o 
   7  13   8      187.35      191.36     18.01 o 
   8  13   8       99.10      108.96     16.56 o 
   9  13   8       88.32       68.91     19.60 o 
 -10  14   8      116.66      129.74     10.83 o 
  -9  14   8      187.68      223.05     10.43 o 
  -8  14   8      295.35      288.03     13.82 o 
  -7  14   8       53.94       40.76      8.42 o 
  -6  14   8       29.50       31.99      8.22 o 
  -5  14   8        3.57       15.70      7.88 o 
  -4  14   8       22.71       34.21      7.98 o 
  -3  14   8       68.48       64.89      9.91 o 
  -2  14   8      159.96      191.24     14.09 o 
  -1  14   8       72.02       87.92     11.96 o 
   0  14   8      463.28      473.26     19.58 o 
   1  14   8      656.80      639.91     21.66 o 
   2  14   8       24.60        5.76      7.54 o 
   3  14   8      403.05      413.17     16.49 o 
   4  14   8       32.61       22.11     10.27 o 
   5  14   8      163.44      179.26     13.44 o 
   6  14   8      111.56      117.42     12.29 o 
   7  14   8       96.31      112.81     13.85 o 
   8  14   8      571.34      539.34     18.96 o 
  -9  15   8      326.50      299.14     13.20 o 
  -8  15   8        4.08        4.18      5.43 o 
  -7  15   8      488.82      499.74     16.92 o 
  -6  15   8      262.44      223.52     13.36 o 
  -5  15   8      480.83      504.27     20.75 o 
  -4  15   8      154.46      185.54     18.23 o 
  -3  15   8        1.34        0.02      7.78 o 
  -2  15   8      200.95      223.78     16.51 o 
  -1  15   8       63.82       71.54      9.95 o 
   0  15   8      329.52      365.53     18.71 o 
   1  15   8      254.93      258.76     13.13 o 
   2  15   8      497.96      578.13     20.42 o 
   3  15   8      795.92      837.28     26.84 o 
   4  15   8      864.68      798.47     28.49 o 
   5  15   8       81.11       82.10     14.44 o 
   6  15   8       13.66       16.75      8.36 o 
   7  15   8      495.82      512.46     20.42 o 
  -8  16   8        8.13        9.92      6.51 o 
  -7  16   8       12.95        1.17      5.47 o 
  -6  16   8      161.47      157.41     10.92 o 
  -5  16   8       20.22       22.64      7.46 o 
  -4  16   8      408.49      452.37     16.57 o 
  -3  16   8       26.20       36.88      7.57 o 
  -2  16   8       17.73       33.95     10.90 o 
  -1  16   8      116.30      144.16     13.28 o 
   0  16   8       71.20       61.56      9.30 o 
   1  16   8     1377.17     1422.06     43.91 o 
   2  16   8      332.22      361.98     15.12 o 
   3  16   8      338.10      362.30     14.28 o 
   4  16   8      603.56      651.19     23.03 o 
   5  16   8      423.86      392.50     16.89 o 
   6  16   8      189.91      188.86     13.31 o 
  -6  17   8        0.29       -3.99      4.81 o 
  -5  17   8      310.06      319.92     12.12 o 
  -4  17   8      220.12      224.27     11.60 o 
  -3  17   8      109.79      116.60      8.83 o 
  -2  17   8       99.50      103.80      9.94 o 
  -1  17   8        4.29        1.30      6.37 o 
   0  17   8       62.08       55.71      8.51 o 
   1  17   8       66.04       79.76      9.69 o 
   2  17   8     1019.46      988.97     26.02 o 
   3  17   8      177.83      186.62     12.51 o 
   4  17   8      209.09      212.29     12.64 o 
  -2  18   8      260.25      244.72     14.94 o 
  -1  18   8      161.19      209.22     20.42 o 
   0  18   8        4.19       -3.84     11.46 o 
   1  18   8      299.33      258.42     15.45 o 
 -15   1   9        1.10        5.20      6.77 o 
 -14   1   9     1231.66     1245.35     41.01 o 
 -13   1   9       61.32       65.21     12.30 o 
 -12   1   9     1133.96     1139.45     43.52 o 
 -11   1   9      536.25      502.64     22.36 o 
 -10   1   9     1034.02     1097.84     31.30 o 
  -9   1   9       17.44       25.97      8.36 o 
  -8   1   9     1050.48      971.63     24.59 o 
  -7   1   9     1763.96     1807.96     36.41 o 
  -6   1   9       72.36       70.96      6.72 o 
  -5   1   9       50.27       43.08      6.76 o 
  -4   1   9        0.78       13.83      4.60 o 
  -3   1   9      273.22      222.67      7.29 o 
  -2   1   9     9828.56     9495.26    210.91 o 
  -1   1   9      852.62      760.96     12.70 o 
   0   1   9      301.77      258.49      8.37 o 
   1   1   9        3.39       10.44      5.70 o 
   2   1   9     8431.86     8197.19    304.16 o 
   3   1   9        4.97        9.64      5.60 o 
   4   1   9      789.82      738.89     29.41 o 
   5   1   9      190.86      229.60     12.98 o 
   6   1   9     2537.21     2791.93     80.87 o 
   7   1   9      123.34      151.48     16.20 o 
 -15   2   9       18.79       22.51      8.92 o 
 -14   2   9        1.12        3.56      8.74 o 
 -13   2   9        2.28       20.26      9.51 o 
 -12   2   9      408.65      401.23     25.49 o 
 -11   2   9     1896.15     2027.06     63.39 o 
 -10   2   9        4.35        7.60      9.03 o 
  -9   2   9     1122.60     1127.52     29.03 o 
  -8   2   9        1.75       -1.47      8.32 o 
  -7   2   9        9.13        5.64      6.45 o 
  -6   2   9      218.55      244.88     10.44 o 
  -5   2   9     1937.03     1836.97     35.44 o 
  -4   2   9      385.52      262.11     14.72 o 
  -3   2   9       40.42       26.06      5.36 o 
  -2   2   9      196.13      209.63      7.36 o 
  -1   2   9      888.69      837.77     24.65 o 
   0   2   9     1483.70     1310.24     28.62 o 
   1   2   9     1589.31     1652.90     56.05 o 
   2   2   9      251.90      244.16      9.90 o 
   3   2   9       56.41       76.95      7.47 o 
   4   2   9     7154.10     7596.60    190.62 o 
   5   2   9      258.73      259.46     13.04 o 
   6   2   9     2499.19     2425.59     89.48 o 
   7   2   9      256.65      246.39     16.25 o 
   8   2   9      431.68      408.39     23.81 o 
   9   2   9      145.15      171.22     21.65 o 
  10   2   9       42.43       44.65     14.87 o 
  11   2   9       57.70       38.96     13.65 o 
  12   2   9       11.59       13.57      6.42 o 
  13   2   9       98.21       77.37      8.03 o 
 -15   3   9      391.12      354.70     17.29 o 
 -14   3   9      222.83      249.26     16.58 o 
 -13   3   9      600.76      566.89     23.57 o 
 -12   3   9      715.48      743.46     25.70 o 
 -11   3   9      151.58      178.00     16.93 o 
 -10   3   9     1556.08     1612.53     50.35 o 
  -9   3   9      331.56      335.73     16.97 o 
  -8   3   9      123.36      123.89     12.34 o 
  -7   3   9      268.13      347.45     14.49 o 
  -6   3   9       41.78       44.92      6.45 o 
  -5   3   9      666.64      728.88     16.92 o 
  -4   3   9      462.26      564.29     15.86 o 
  -3   3   9       76.51      101.94      9.44 o 
  -2   3   9      182.73      219.50      8.14 o 
  -1   3   9       13.58       74.97      6.19 o 
   0   3   9       84.32       77.86      6.48 o 
   1   3   9       93.91      120.04      9.24 o 
   2   3   9      200.33      191.16     10.08 o 
   3   3   9      625.35      532.06     16.72 o 
   4   3   9     1813.11     1968.96     48.03 o 
   5   3   9      189.86      191.30     13.37 o 
   6   3   9     1478.52     1498.46     50.93 o 
   7   3   9     2912.88     2911.65    146.26 o 
   8   3   9      118.39      153.36     13.02 o 
   9   3   9      144.11      119.80     11.78 o 
  10   3   9      261.04      308.33     32.57 o 
  11   3   9      146.36      163.50     13.14 o 
  12   3   9      231.32      198.22     12.13 o 
 -15   4   9      229.15      183.13     10.52 o 
 -14   4   9       27.78       44.41      7.12 o 
 -13   4   9      489.55      493.12     18.95 o 
 -12   4   9       52.03       59.46     10.16 o 
 -11   4   9      347.32      376.58     21.63 o 
 -10   4   9      213.06      232.53     14.86 o 
  -9   4   9      871.73      909.79     30.00 o 
  -8   4   9      157.05      166.76     11.31 o 
  -7   4   9      359.48      320.39     14.59 o 
  -6   4   9      468.23      434.69     15.10 o 
  -5   4   9     2006.18     2154.19     41.86 o 
  -4   4   9     7998.78     7757.71    171.61 o 
  -3   4   9      241.70      294.94     10.80 o 
  -2   4   9       67.82      104.60      7.55 o 
  -1   4   9     1156.28     1081.38     40.49 o 
   0   4   9     1517.34     1446.69     51.55 o 
   1   4   9     2084.81     2131.04     59.19 o 
   2   4   9        9.42       14.23      6.56 o 
   3   4   9      662.90      645.20     27.84 o 
   4   4   9     4498.24     4718.40    174.78 o 
   5   4   9     1545.66     1637.00     45.41 o 
   6   4   9      953.64      963.94     39.85 o 
   7   4   9       19.17       25.46      9.12 o 
   8   4   9     2835.17     2638.02     82.81 o 
   9   4   9      139.63      140.01     17.91 o 
  10   4   9      404.55      420.84     30.21 o 
  11   4   9       95.88      131.94     12.75 o 
  12   4   9       32.83       28.71     12.46 o 
  13   4   9      188.27      176.74     18.16 o 
 -15   5   9        2.21       11.07      5.77 o 
 -14   5   9     1065.95     1022.33     47.47 o 
 -13   5   9      188.39      214.73     17.67 o 
 -12   5   9      657.04      683.91     24.66 o 
 -11   5   9       96.35      101.75     12.10 o 
 -10   5   9       54.71      104.15     12.05 o 
  -9   5   9     2635.87     2692.68     75.37 o 
  -8   5   9     1834.17     1930.55     52.73 o 
  -7   5   9     2721.56     2810.21     67.12 o 
  -6   5   9      628.27      616.18     20.46 o 
  -5   5   9     1368.27     1309.05     29.66 o 
  -4   5   9       81.17      105.92      7.61 o 
  -3   5   9       51.25       23.11      5.89 o 
  -2   5   9     1986.56     1792.22     35.47 o 
  -1   5   9      388.85      430.98     14.00 o 
   0   5   9      960.62      834.17     21.56 o 
   1   5   9      691.12      594.81     18.59 o 
   2   5   9     5869.90     5778.54    139.04 o 
   3   5   9        2.40        2.40      5.93 o 
   4   5   9     6604.41     6446.61    183.21 o 
   5   5   9     3390.14     3329.72    106.98 o 
   6   5   9        1.18        4.12      7.51 o 
   7   5   9       17.74       24.33      8.68 o 
   8   5   9      521.15      491.39     47.98 o 
   9   5   9       80.91      136.84     14.91 o 
  10   5   9     1410.08     1476.14     49.57 o 
  11   5   9      194.73      243.88     17.68 o 
  12   5   9      564.93      501.92     57.11 o 
 -14   6   9        3.08        0.11      6.05 o 
 -13   6   9      261.04      279.81     14.97 o 
 -12   6   9      395.79      406.72     21.79 o 
 -11   6   9        1.10        2.70      7.70 o 
 -10   6   9      167.19      166.14     15.03 o 
  -9   6   9      117.53      119.87     14.35 o 
  -8   6   9      118.87      132.14     12.82 o 
  -7   6   9      860.45      730.54     58.55 o 
  -6   6   9      855.36      843.47     26.29 o 
  -5   6   9      260.14      257.68     11.15 o 
  -4   6   9      625.22      520.62     16.27 o 
  -3   6   9      394.02      368.86     12.80 o 
  -2   6   9      247.80      196.98      9.03 o 
  -1   6   9     2296.08     2341.32     51.57 o 
   0   6   9       56.96      108.93      8.65 o 
   1   6   9      386.58      382.99     14.05 o 
   2   6   9      596.70      602.00     19.90 o 
   3   6   9       26.63       17.26      8.40 o 
   4   6   9        1.59        3.49      7.80 o 
   5   6   9     1156.29     1131.34     71.32 o 
   6   6   9      810.12      794.95     30.13 o 
   7   6   9      134.34      123.86     16.12 o 
   8   6   9       76.69       97.88     11.38 o 
   9   6   9        3.85       -7.31      7.31 o 
  10   6   9     1110.29     1127.92     64.40 o 
  11   6   9       12.86       33.03     12.16 o 
  12   6   9      180.11      175.22     36.56 o 
 -14   7   9      151.25      165.56     17.68 o 
 -13   7   9      475.36      461.21     17.65 o 
 -12   7   9       17.76       22.53     10.74 o 
 -11   7   9        0.48        6.53      7.86 o 
 -10   7   9      385.83      433.08     20.64 o 
  -9   7   9      698.55      732.50     27.04 o 
  -8   7   9       25.93       34.25      9.95 o 
  -7   7   9       65.80       47.02     11.34 o 
  -6   7   9      263.70      204.17     14.93 o 
  -5   7   9      240.34      253.90     13.23 o 
  -4   7   9        7.64       12.02      6.45 o 
  -3   7   9      879.18      950.90     22.59 o 
  -2   7   9        4.62       -0.55      5.68 o 
  -1   7   9      120.01      146.39     10.86 o 
   0   7   9     1026.14     1023.21     25.64 o 
   1   7   9     1659.78     1552.06     38.01 o 
   2   7   9      172.66      147.87     10.35 o 
   3   7   9      411.42      424.43     19.69 o 
   4   7   9      138.87      185.30     17.42 o 
   5   7   9      212.31      255.31     20.12 o 
   6   7   9     1534.36     1497.31     50.92 o 
   7   7   9     1536.38     1610.72    122.47 o 
   8   7   9       73.95       68.93     10.29 o 
   9   7   9     1974.35     1872.70     56.88 o 
  10   7   9      427.09      378.38     29.19 o 
  11   7   9       82.93      121.40     12.45 o 
  12   7   9       97.97      102.71     12.02 o 
 -14   8   9      141.21      134.18      7.90 o 
 -13   8   9       79.71       81.35      8.85 o 
 -12   8   9        3.54        5.62      6.48 o 
 -11   8   9      274.58      296.48     17.88 o 
 -10   8   9       18.61       35.08     11.31 o 
  -9   8   9       56.22       66.92     12.73 o 
  -8   8   9       28.17       44.14     10.82 o 
  -7   8   9      537.07      505.31     23.34 o 
  -6   8   9      270.42      286.96     17.43 o 
  -5   8   9       60.97      129.04     12.33 o 
  -4   8   9       19.94       62.10      9.23 o 
  -3   8   9      510.87      572.85     17.75 o 
  -2   8   9      213.65      216.77     10.07 o 
  -1   8   9      172.39      156.59     11.30 o 
   0   8   9        6.19       14.76      8.13 o 
   1   8   9      106.42       83.32      9.80 o 
   2   8   9       61.83       71.12     10.32 o 
   3   8   9      134.83      150.84     11.86 o 
   4   8   9     1320.48     1384.91     62.32 o 
   5   8   9      179.82      189.85     29.07 o 
   6   8   9       72.99       69.98     12.52 o 
   7   8   9     1169.14     1200.82     93.83 o 
   8   8   9      280.94      324.59     28.12 o 
   9   8   9       78.86      119.14     14.89 o 
  10   8   9       48.54       51.43     10.13 o 
  11   8   9      223.06      226.21     15.36 o 
  12   8   9      376.51      348.83     34.53 o 
 -13   9   9       36.35       39.64      7.46 o 
 -12   9   9      190.03      184.02     11.14 o 
 -11   9   9      212.39      226.04     14.11 o 
 -10   9   9      890.88      880.27     29.07 o 
  -9   9   9       21.84       27.52     10.24 o 
  -8   9   9      502.56      488.62     24.14 o 
  -7   9   9        0.61        4.80      9.36 o 
  -6   9   9     2768.89     2755.30     76.76 o 
  -5   9   9      833.28      797.14     28.72 o 
  -4   9   9       80.16       85.26      8.75 o 
  -3   9   9      410.86      379.64     14.17 o 
  -2   9   9     1059.73     1239.98     35.79 o 
  -1   9   9        1.20        3.53      7.08 o 
   0   9   9      390.46      337.86     12.43 o 
   1   9   9     1117.79     1206.99     31.31 o 
   2   9   9      276.33      267.03     17.03 o 
   3   9   9      296.99      326.84     33.36 o 
   4   9   9      827.90      812.28     30.07 o 
   5   9   9      189.09      211.18     15.94 o 
   6   9   9        1.68        4.95      9.29 o 
   7   9   9        7.08        7.46      8.87 o 
   8   9   9      454.44      438.14     27.17 o 
   9   9   9      250.49      251.39     13.91 o 
  10   9   9       91.13       92.65     12.31 o 
  11   9   9      272.77      237.27     35.23 o 
 -13  10   9      271.68      275.48     11.92 o 
 -12  10   9       89.46      107.75      9.18 o 
 -11  10   9      244.10      254.43     15.00 o 
 -10  10   9      347.70      371.61     18.03 o 
  -9  10   9        4.85        2.57      8.24 o 
  -8  10   9     3436.27     3563.02     99.79 o 
  -7  10   9     1965.28     2116.14     65.77 o 
  -6  10   9      226.94      238.28     16.47 o 
  -5  10   9      639.82      659.66     25.00 o 
  -4  10   9      522.48      455.60     22.44 o 
  -3  10   9      748.63      687.97     17.47 o 
  -2  10   9      260.10      312.91     13.40 o 
  -1  10   9      663.34      568.97     28.29 o 
   0  10   9     1797.69     1902.09     46.69 o 
   1  10   9     1503.21     1455.98     39.07 o 
   2  10   9     1060.53     1054.46     35.27 o 
   3  10   9      107.09      166.93     16.28 o 
   4  10   9       52.32       47.90     11.01 o 
   5  10   9      122.04      153.35     24.35 o 
   6  10   9     1655.28     1713.85     67.08 o 
   7  10   9       34.73       28.18     11.34 o 
   8  10   9     2583.34     2563.86    116.61 o 
   9  10   9     1141.95     1063.53     44.24 o 
  10  10   9      133.85      124.14     12.49 o 
  11  10   9      155.06      163.22     10.87 o 
 -12  11   9      239.41      234.45     13.50 o 
 -11  11   9       85.91      108.54     11.30 o 
 -10  11   9      548.17      525.58     20.20 o 
  -9  11   9      507.61      534.61     21.00 o 
  -8  11   9       52.75       42.97     11.32 o 
  -7  11   9      110.27      149.05     14.90 o 
  -6  11   9       55.62       56.94     11.24 o 
  -5  11   9       49.31       76.66     11.26 o 
  -4  11   9       29.70       27.99      9.01 o 
  -3  11   9      354.45      373.14     13.59 o 
  -2  11   9     2935.61     2906.90     65.19 o 
  -1  11   9      399.51      471.70     19.84 o 
   0  11   9     5834.95     5889.97    163.64 o 
   1  11   9      797.71      840.90     27.98 o 
   2  11   9       68.09      118.69     13.30 o 
   3  11   9      126.39      203.71     17.68 o 
   4  11   9      987.67     1052.79     55.90 o 
   5  11   9      662.99      722.69     48.44 o 
   6  11   9      195.48      226.53     18.52 o 
   7  11   9     1693.89     1840.96     51.61 o 
   8  11   9      213.28      220.37     13.14 o 
   9  11   9      228.13      252.91     14.74 o 
  10  11   9      197.92      158.81     17.02 o 
 -11  12   9       91.65      110.61      9.03 o 
 -10  12   9       59.46       57.48     10.61 o 
  -9  12   9        5.32       -3.43      7.69 o 
  -8  12   9      136.77      161.89     13.61 o 
  -7  12   9      187.79      180.63     15.28 o 
  -6  12   9      148.70      153.47     13.38 o 
  -5  12   9      125.41      158.50     14.69 o 
  -4  12   9     1053.44     1004.74     30.33 o 
  -3  12   9      794.08      758.64     25.00 o 
  -2  12   9      229.68      195.27     12.92 o 
  -1  12   9      449.23      492.18     18.41 o 
   0  12   9      684.58      646.03     21.68 o 
   1  12   9     2213.02     2323.40     57.07 o 
   2  12   9      186.63      224.12     18.36 o 
   3  12   9     2106.88     2363.91    136.62 o 
   4  12   9       13.86       28.38     10.43 o 
   5  12   9      447.78      517.86     38.25 o 
   6  12   9       36.06       18.87      8.86 o 
   7  12   9      205.27      242.40     19.88 o 
   8  12   9       43.03       55.81      9.02 o 
   9  12   9      136.78      120.48     10.57 o 
 -10  13   9      116.27      111.27      9.01 o 
  -9  13   9      594.03      578.21     19.10 o 
  -8  13   9       95.04       94.31      9.07 o 
  -7  13   9      327.48      277.04     14.32 o 
  -6  13   9      310.77      281.06     13.56 o 
  -5  13   9       45.64       40.75      9.13 o 
  -4  13   9        0.21        2.24      7.38 o 
  -3  13   9      250.87      251.79     12.56 o 
  -2  13   9      782.57      788.85     25.55 o 
  -1  13   9      104.14      116.47     12.78 o 
   0  13   9      576.45      540.30     37.06 o 
   1  13   9        7.24        6.13      8.06 o 
   2  13   9      375.68      484.64     25.56 o 
   3  13   9       51.77       74.80     11.68 o 
   4  13   9      408.98      460.40     20.25 o 
   5  13   9      239.93      238.32     14.97 o 
   6  13   9       22.75       25.65      8.72 o 
   7  13   9        2.38        6.65      8.17 o 
   8  13   9       77.17       67.19      9.94 o 
  -9  14   9        9.94       10.03      6.63 o 
  -8  14   9       25.07       26.81      7.77 o 
  -7  14   9      587.22      532.14     17.83 o 
  -6  14   9       12.33        4.78      8.99 o 
  -5  14   9       34.63       16.49      7.58 o 
  -4  14   9        3.29        3.19      6.42 o 
  -3  14   9       94.43       97.36     12.90 o 
  -2  14   9       85.86      107.90     13.46 o 
  -1  14   9      121.98      122.46     11.00 o 
   0  14   9      331.81      359.74     14.77 o 
   1  14   9        1.96        3.15      8.44 o 
   2  14   9      428.79      421.44     18.91 o 
   3  14   9      154.60      176.56     15.72 o 
   4  14   9      146.28      154.74     12.38 o 
   5  14   9       73.07       82.50     21.88 o 
   6  14   9       14.11       17.11     10.19 o 
   7  14   9       29.80       19.96      7.42 o 
  -8  15   9      252.96      249.73     12.09 o 
  -7  15   9      111.92      120.26     14.42 o 
  -6  15   9       90.50      116.31     12.67 o 
  -5  15   9        9.47       11.89      5.75 o 
  -4  15   9        0.72       -2.29      6.30 o 
  -3  15   9       16.09        6.24      9.78 o 
  -2  15   9       95.12       99.64     14.23 o 
  -1  15   9      104.29       82.99     10.06 o 
   0  15   9      417.66      479.59     20.48 o 
   1  15   9      156.66      149.24      9.97 o 
   2  15   9      102.06      112.50     10.18 o 
   3  15   9      379.95      330.51     20.39 o 
   4  15   9       61.90       80.22     11.45 o 
   5  15   9      441.88      410.76     17.30 o 
   6  15   9        9.42       18.75      7.35 o 
  -6  16   9       11.45        5.70      6.18 o 
  -5  16   9       44.61       40.10      8.81 o 
  -4  16   9      171.21      183.18     16.95 o 
  -3  16   9      248.68      231.84     13.84 o 
  -2  16   9      224.91      269.46     16.93 o 
  -1  16   9      114.33      123.19     12.46 o 
   0  16   9      172.92      177.94     13.42 o 
   1  16   9      196.40      238.36     16.10 o 
   2  16   9        2.51        7.14      6.13 o 
   3  16   9       83.20       76.21     11.67 o 
   4  16   9       55.10       45.24      9.61 o 
  -4  17   9      197.29      170.68     18.54 o 
  -3  17   9        0.50        4.87      6.88 o 
  -2  17   9     1409.14     1404.72     43.08 o 
  -1  17   9      244.84      260.25     19.50 o 
   0  17   9       13.89       15.56      7.16 o 
   1  17   9        2.15       -1.05     12.70 o 
   2  17   9      617.50      572.86     32.34 o 
 -15   0  10      380.61      407.35     25.88 o 
 -14   0  10      608.58      525.19     37.22 o 
 -13   0  10     1091.02     1196.48     66.44 o 
 -12   0  10       24.01       21.05     16.18 o 
 -11   0  10     1143.23     1134.74     67.29 o 
 -10   0  10     3820.49     3855.18    153.62 o 
  -9   0  10     1673.32     1638.17     66.69 o 
  -8   0  10      154.32      144.02     22.93 o 
  -7   0  10     5178.66     5337.93    170.73 o 
  -6   0  10      130.32      162.85     13.76 o 
  -5   0  10      551.37      593.41     24.99 o 
  -4   0  10     1693.76     1912.83     59.29 o 
  -3   0  10     2241.72     2403.99     70.52 o 
  -2   0  10      432.90      409.54     33.69 o 
  -1   0  10     2476.41     2391.93    106.96 o 
   0   0  10      855.24     1044.03     54.74 o 
   1   0  10      910.04      781.62     39.41 o 
   2   0  10      201.79      266.89     23.00 o 
   3   0  10     2716.52     2516.76    106.34 o 
   4   0  10      492.40      512.13     29.43 o 
   5   0  10      350.92      351.04     24.76 o 
   6   0  10     1155.96     1051.96     49.46 o 
 -15   1  10      203.14      199.40     13.43 o 
 -14   1  10      385.46      316.75     49.71 o 
 -13   1  10       28.95       32.81     10.54 o 
 -12   1  10       68.49       53.94     11.21 o 
 -11   1  10      247.20      276.54     18.48 o 
 -10   1  10      426.83      504.30     24.56 o 
  -9   1  10      252.71      258.36     18.25 o 
  -8   1  10      142.83      181.52     13.18 o 
  -7   1  10      641.44      646.61     19.64 o 
  -6   1  10       71.19       90.28      8.65 o 
  -5   1  10     1258.39     1340.33     30.27 o 
  -4   1  10      193.71      191.54     10.18 o 
  -3   1  10      323.58      354.32     14.71 o 
  -2   1  10     1193.43     1105.84     25.42 o 
  -1   1  10      961.43     1003.68     33.12 o 
   0   1  10      985.93     1018.17     33.15 o 
   1   1  10     1112.64     1134.90     34.90 o 
   2   1  10       20.08       31.15     13.02 o 
   3   1  10       87.68       95.09     11.60 o 
   4   1  10     7030.91     6837.72    182.34 o 
   5   1  10      182.10      210.26     28.30 o 
   6   1  10        4.42        4.86      8.74 o 
   7   1  10       16.49       20.08     11.32 o 
 -15   2  10      202.75      183.17     12.47 o 
 -14   2  10        8.31       13.16      6.98 o 
 -13   2  10      161.31      144.59     15.88 o 
 -12   2  10      207.68      206.27     13.12 o 
 -11   2  10      109.46      147.94     12.57 o 
 -10   2  10     1029.67     1036.09     35.38 o 
  -9   2  10      683.62      609.66     19.76 o 
  -8   2  10       90.45      113.21      9.87 o 
  -7   2  10      424.87      427.69     15.91 o 
  -6   2  10      151.01      153.00     11.12 o 
  -5   2  10        0.54       11.05      5.43 o 
  -4   2  10      297.84      317.83     13.07 o 
  -3   2  10      149.59      168.69      8.80 o 
  -2   2  10      564.59      652.34     21.51 o 
  -1   2  10       87.28      106.95     13.04 o 
   0   2  10       24.23       29.71     10.30 o 
   1   2  10      204.31      201.34     17.83 o 
   2   2  10     2266.43     2222.28     66.47 o 
   3   2  10     1910.03     1777.17     49.38 o 
   4   2  10      742.06      738.72     26.96 o 
   5   2  10     1617.22     1428.84     66.80 o 
   6   2  10      277.41      301.75     24.87 o 
   7   2  10     1000.41      970.45     43.03 o 
   8   2  10      107.71       80.83     19.91 o 
 -14   3  10       64.38       87.28     12.06 o 
 -13   3  10        0.12        2.89      6.37 o 
 -12   3  10       35.86       56.56     10.25 o 
 -11   3  10      589.90      603.38     24.78 o 
 -10   3  10      106.00      130.84     12.60 o 
  -9   3  10      134.78      138.93     10.67 o 
  -8   3  10      298.18      353.24     15.34 o 
  -7   3  10      330.44      388.46     15.11 o 
  -6   3  10        0.42        7.37      6.41 o 
  -5   3  10      709.99      674.01     21.92 o 
  -4   3  10     1650.74     1367.72     27.82 o 
  -3   3  10       91.83       99.63      7.31 o 
  -2   3  10     3517.23     3712.24    106.67 o 
  -1   3  10      156.34      179.10      9.69 o 
   0   3  10      156.58      174.55     14.52 o 
   1   3  10      880.26      839.88     25.81 o 
   2   3  10       43.79       54.49      7.83 o 
   3   3  10     1041.82      972.17     28.84 o 
   4   3  10       75.61       98.05     10.50 o 
   5   3  10      765.33      741.23     28.59 o 
   6   3  10      322.74      320.73     31.32 o 
   7   3  10      293.73      306.94     19.51 o 
   8   3  10     2519.45     2190.78    134.75 o 
 -14   4  10       77.35       90.47      9.69 o 
 -13   4  10     1086.08     1033.16     31.32 o 
 -12   4  10        8.83       21.59      8.44 o 
 -11   4  10        1.05        0.77      8.37 o 
 -10   4  10      274.24      285.00     17.15 o 
  -9   4  10       16.08       22.30     10.16 o 
  -8   4  10        5.17       11.49      7.63 o 
  -7   4  10       45.46       36.97      8.15 o 
  -6   4  10       32.90       27.15      6.67 o 
  -5   4  10      266.17      223.28     10.01 o 
  -4   4  10      838.00      850.92     23.80 o 
  -3   4  10      238.04      362.08     13.34 o 
  -2   4  10       25.44       13.77      6.09 o 
  -1   4  10        2.76       19.16      7.18 o 
   0   4  10      183.94      206.01     12.07 o 
   1   4  10      139.49      195.99     13.77 o 
   2   4  10      725.69      727.27     22.20 o 
   3   4  10     3665.15     3881.26     93.04 o 
   4   4  10      932.63     1008.53     32.65 o 
   5   4  10      570.68      611.62     32.26 o 
   6   4  10     6158.50     6243.92    314.59 o 
   7   4  10     3055.73     2853.36     89.37 o 
   8   4  10      122.91      123.00     14.52 o 
   9   4  10       10.96        1.10     11.18 o 
  10   4  10      171.20      234.98     21.92 o 
  11   4  10      519.97      530.95     28.83 o 
 -14   5  10       69.89       89.99     12.46 o 
 -13   5  10       76.84       74.32      9.05 o 
 -12   5  10      701.62      694.09     23.79 o 
 -11   5  10      435.96      446.06     19.60 o 
 -10   5  10     1101.94     1103.14     34.15 o 
  -9   5  10      401.00      443.02     22.64 o 
  -8   5  10      215.10      230.13     16.15 o 
  -7   5  10      388.22      345.29     14.94 o 
  -6   5  10      191.34      193.82     13.07 o 
  -5   5  10      407.06      563.16     16.18 o 
  -4   5  10       19.92        5.63      5.85 o 
  -3   5  10      893.13      905.18     22.57 o 
  -2   5  10       72.54       83.02      8.54 o 
  -1   5  10      840.36      934.94     24.34 o 
   0   5  10       11.70        5.79      6.88 o 
   1   5  10     1566.01     1611.39     40.36 o 
   2   5  10     2295.08     2407.91     59.46 o 
   3   5  10        1.94        0.29      8.97 o 
   4   5  10      778.58      562.16     69.82 o 
   5   5  10        2.98       10.44     11.99 o 
   6   5  10        4.49       10.06     12.77 o 
   7   5  10       90.20       80.05     12.92 o 
   8   5  10       18.43       26.05     10.55 o 
   9   5  10        1.95        9.97      8.46 o 
  10   5  10       36.76       60.12     16.15 o 
  11   5  10       93.70      111.46     14.99 o 
 -14   6  10        1.72        5.85      6.99 o 
 -13   6  10       14.50       16.96      7.82 o 
 -12   6  10      387.93      372.23     17.93 o 
 -11   6  10      447.69      440.77     19.33 o 
 -10   6  10     1896.69     2039.94     57.73 o 
  -9   6  10       99.60      104.28     13.57 o 
  -8   6  10      210.59      236.80     15.44 o 
  -7   6  10       24.26       38.05      9.48 o 
  -6   6  10     1352.92     1202.07     33.13 o 
  -5   6  10       57.98       89.42      9.80 o 
  -4   6  10     3024.81     2901.94     66.77 o 
  -3   6  10     1379.68     1271.05     37.79 o 
  -2   6  10       31.33       50.32      7.99 o 
  -1   6  10     1663.19     1626.26     37.19 o 
   0   6  10     5356.64     5235.41    129.42 o 
   1   6  10     2024.02     1813.18     43.09 o 
   2   6  10      300.31      300.97     15.73 o 
   3   6  10      188.64      184.85     15.87 o 
   4   6  10     1449.05     1500.05     54.74 o 
   5   6  10     5756.34     5524.73    348.79 o 
   6   6  10     2193.54     2254.43     80.69 o 
   7   6  10       46.90       77.98     13.51 o 
   8   6  10     2687.08     2911.80    103.37 o 
   9   6  10      231.88      243.71     17.19 o 
  10   6  10       67.05       51.52     19.92 o 
  11   6  10      145.82      122.13     20.54 o 
 -13   7  10      411.78      426.04     15.74 o 
 -12   7  10       19.90       17.37     10.96 o 
 -11   7  10      162.46      163.03     12.02 o 
 -10   7  10       25.67       26.47      9.24 o 
  -9   7  10      765.89      826.46     30.64 o 
  -8   7  10      101.30      107.86     12.96 o 
  -7   7  10        2.53        1.78      7.84 o 
  -6   7  10       99.73      106.96     11.47 o 
  -5   7  10      418.18      385.28     14.48 o 
  -4   7  10      694.51      641.34     20.18 o 
  -3   7  10        3.99       16.27      6.75 o 
  -2   7  10      939.14      874.93     23.88 o 
  -1   7  10      195.08      281.31     14.25 o 
   0   7  10     4000.73     3842.53     90.78 o 
   1   7  10      164.95      173.75     13.55 o 
   2   7  10       85.63       80.41     12.80 o 
   3   7  10       10.64       22.33      9.62 o 
   4   7  10      324.25      361.56     28.95 o 
   5   7  10      459.54      521.30     32.59 o 
   6   7  10      465.24      548.88     28.47 o 
   7   7  10       38.58       48.88     13.18 o 
   8   7  10       23.04       65.80     16.77 o 
   9   7  10       68.15       53.10      7.74 o 
  10   7  10       77.72       85.61     18.14 o 
  11   7  10       42.05       43.09     12.11 o 
 -13   8  10       14.74       16.54      7.16 o 
 -12   8  10      106.12       98.82     13.14 o 
 -11   8  10       48.44       42.09      9.37 o 
 -10   8  10       26.93       43.60      9.65 o 
  -9   8  10       47.48       50.51     10.35 o 
  -8   8  10        0.36        3.41     10.46 o 
  -7   8  10      600.35      643.58     32.10 o 
  -6   8  10        6.00        7.27      8.82 o 
  -5   8  10      245.59      258.68     15.79 o 
  -4   8  10       82.51       95.04      9.27 o 
  -3   8  10      820.24      789.59     21.84 o 
  -2   8  10        6.35        1.52      7.28 o 
  -1   8  10      375.09      342.53     15.22 o 
   0   8  10     1026.53      965.46     26.08 o 
   1   8  10      345.42      366.39     21.09 o 
   2   8  10      982.05      970.42     37.95 o 
   3   8  10       87.14      106.60     14.50 o 
   4   8  10     1466.11     1448.00     64.92 o 
   5   8  10       24.84       41.10     13.88 o 
   6   8  10      202.41      210.54     19.25 o 
   7   8  10      220.42      217.68     25.20 o 
   8   8  10      227.02      235.98     15.06 o 
   9   8  10       18.42       20.26      7.53 o 
  10   8  10        9.78       23.73      6.20 o 
  11   8  10       71.87       12.87      8.74 o 
 -12   9  10       12.51        5.12      5.99 o 
 -11   9  10      134.97      146.81     10.80 o 
 -10   9  10      238.62      221.59     13.70 o 
  -9   9  10      188.75      219.45     14.58 o 
  -8   9  10      195.71      179.74     15.11 o 
  -7   9  10      121.57      134.74     12.92 o 
  -6   9  10      164.30      168.54     14.35 o 
  -5   9  10      404.97      397.69     21.25 o 
  -4   9  10      168.23      187.25     10.56 o 
  -3   9  10       72.74       87.80      9.98 o 
  -2   9  10       94.40      120.81     11.40 o 
  -1   9  10     1592.84     1592.37     40.70 o 
   0   9  10      589.91      609.56     23.39 o 
   1   9  10      778.74      802.41     32.28 o 
   2   9  10        2.20        5.12     10.95 o 
   3   9  10      237.03      244.32     21.93 o 
   4   9  10     1255.04     1210.19     52.00 o 
   5   9  10      401.97      351.18     33.67 o 
   6   9  10      102.31      145.40     25.54 o 
   7   9  10       11.00       14.25      8.46 o 
   8   9  10     1635.14     1722.96     56.34 o 
   9   9  10       79.79       92.81      9.15 o 
  10   9  10      334.16      266.08     17.26 o 
 -12  10  10       49.59       45.54      8.47 o 
 -11  10  10        2.45        4.74      6.43 o 
 -10  10  10      528.66      491.10     19.51 o 
  -9  10  10      208.67      238.47     16.75 o 
  -8  10  10      177.87      197.71     13.78 o 
  -7  10  10      553.77      534.92     26.55 o 
  -6  10  10      671.24      624.17     26.32 o 
  -5  10  10      412.78      319.12     18.49 o 
  -4  10  10      174.33      184.90     13.34 o 
  -3  10  10      289.90      347.81     15.38 o 
  -2  10  10      780.32      707.30     27.96 o 
  -1  10  10     1579.33     1591.69    102.83 o 
   0  10  10       25.61       26.03     10.78 o 
   1  10  10      199.30      181.42     16.80 o 
   2  10  10       14.42        4.94     10.85 o 
   3  10  10      498.31      502.79     43.91 o 
   4  10  10      498.44      409.10     21.16 o 
   5  10  10      780.35      707.07     58.74 o 
   6  10  10      402.39      424.04     19.33 o 
   7  10  10      267.92      276.28     14.69 o 
   8  10  10       99.33      130.21     11.62 o 
   9  10  10      178.00      195.53     10.80 o 
  10  10  10       31.54        8.72      9.62 o 
 -11  11  10        0.29        3.54      5.94 o 
 -10  11  10        0.05       -6.30      6.80 o 
  -9  11  10       70.79       76.03     11.33 o 
  -8  11  10        3.74        7.98      7.80 o 
  -7  11  10      182.41      152.17     26.02 o 
  -6  11  10        4.80        4.15      9.35 o 
  -5  11  10      720.43      725.66     26.27 o 
  -4  11  10        3.11       -0.63      7.55 o 
  -3  11  10        0.31        6.70      7.57 o 
  -2  11  10        2.00        6.73      8.45 o 
  -1  11  10      260.51      238.05     15.27 o 
   0  11  10      393.48      378.69     20.03 o 
   1  11  10      242.62      251.92     20.68 o 
   2  11  10       34.00       30.74      9.76 o 
   3  11  10      441.64      420.74     21.13 o 
   4  11  10     1368.81     1359.55     72.45 o 
   5  11  10       98.95       81.41     12.53 o 
   6  11  10      497.96      468.54     20.36 o 
   7  11  10        5.05       10.20      8.43 o 
   8  11  10      127.46      133.67     24.45 o 
   9  11  10        1.33        4.98      8.00 o 
 -10  12  10       26.76       23.87      6.92 o 
  -9  12  10        8.58       10.31      7.08 o 
  -8  12  10        3.82        7.57      8.13 o 
  -7  12  10      116.00       96.46     19.03 o 
  -6  12  10      215.37      229.34     14.52 o 
  -5  12  10        4.28        8.29      8.07 o 
  -4  12  10      820.05      694.93     31.02 o 
  -3  12  10      120.60      132.77     13.69 o 
  -2  12  10      161.66      165.60     12.60 o 
  -1  12  10       59.61      104.38     13.55 o 
   0  12  10       18.63       21.45     11.68 o 
   1  12  10       17.05       23.66      8.99 o 
   2  12  10      604.26      607.00     47.64 o 
   3  12  10      254.18      226.06     15.64 o 
   4  12  10       45.98       52.73     11.43 o 
   5  12  10       78.20       94.42     10.75 o 
   6  12  10      246.07      248.15     14.83 o 
   7  12  10        0.75        7.10      7.59 o 
   8  12  10      213.53      217.07     10.65 o 
  -9  13  10        7.89       14.77      8.27 o 
  -8  13  10       91.27       95.80     10.21 o 
  -7  13  10        1.47       10.96      7.23 o 
  -6  13  10        5.82        6.23      7.64 o 
  -5  13  10      406.67      366.67     17.56 o 
  -4  13  10       23.11       17.13      7.41 o 
  -3  13  10       74.11       73.16     16.04 o 
  -2  13  10      628.28      694.63     26.97 o 
  -1  13  10        3.49        9.85      8.23 o 
   0  13  10     1287.09     1201.17     47.86 o 
   1  13  10      196.05      200.26     12.11 o 
   2  13  10      134.49      107.73     21.94 o 
   3  13  10      329.85      353.00     20.44 o 
   4  13  10      251.32      224.75     15.24 o 
   5  13  10       29.64       45.61     10.69 o 
   6  13  10       39.07       64.75      9.07 o 
   7  13  10       50.39       60.39      7.39 o 
  -8  14  10       28.00       32.05      6.41 o 
  -7  14  10        1.38        2.67      5.73 o 
  -6  14  10      195.92      223.53     11.65 o 
  -5  14  10      103.80      124.98     22.86 o 
  -4  14  10        1.28        4.39      9.50 o 
  -3  14  10       28.08       40.16     10.92 o 
  -2  14  10      787.71      790.09     32.11 o 
  -1  14  10       38.77       52.85      9.10 o 
   0  14  10      749.11      799.27     20.74 o 
   1  14  10      170.24      152.70      9.94 o 
   2  14  10       88.47       70.21     10.19 o 
   3  14  10      146.51      142.07     11.05 o 
   4  14  10        6.01       13.36      7.75 o 
   5  14  10      377.42      317.80     18.88 o 
   6  14  10       13.07       29.70     10.10 o 
  -7  15  10       22.95       28.25     11.19 o 
  -6  15  10      100.67       89.17     15.44 o 
  -5  15  10      439.95      381.28     35.20 o 
  -4  15  10       51.75       28.91      7.73 o 
  -3  15  10      155.80      179.66     12.14 o 
  -2  15  10       38.39       52.60     17.47 o 
  -1  15  10      707.42      757.32     26.68 o 
   0  15  10      143.36      150.21     15.16 o 
   1  15  10        4.13       21.29      6.58 o 
   2  15  10      188.15      226.99     14.53 o 
   3  15  10      301.61      341.05     25.38 o 
   4  15  10       24.14       46.85     11.31 o 
  -4  16  10       93.46       85.10     11.00 o 
  -3  16  10        4.14        6.41      7.69 o 
  -2  16  10       47.44       71.43     15.43 o 
  -1  16  10      599.75      574.91     34.63 o 
   0  16  10      210.44      184.33     22.70 o 
   1  16  10      243.43      289.21     29.48 o 
   2  16  10       17.71       20.53      8.35 o 
 -14   1  11       11.33        2.24     12.74 o 
 -13   1  11       10.71       26.46     12.59 o 
 -12   1  11      204.04      203.01     28.68 o 
 -11   1  11        0.07        8.85     11.92 o 
 -10   1  11      425.12      365.17     19.33 o 
  -9   1  11       16.07       28.60     10.13 o 
  -8   1  11       35.79       30.67      8.28 o 
  -7   1  11       11.41       -0.05      6.05 o 
  -6   1  11     1718.36     1751.90     41.75 o 
  -5   1  11      367.39      367.99     15.44 o 
  -4   1  11      586.52      660.20     27.68 o 
  -3   1  11     1449.28     1401.40     44.63 o 
  -2   1  11     1064.62     1089.08     41.60 o 
  -1   1  11     1129.67     1274.65     41.77 o 
   0   1  11      285.74      312.87     20.69 o 
   1   1  11     4267.81     3928.93    120.13 o 
   2   1  11        6.87       15.54     11.03 o 
   3   1  11     2222.53     2162.08     62.15 o 
   4   1  11      176.22      180.56     14.33 o 
   5   1  11     1063.85     1050.07     33.18 o 
   6   1  11        1.37        3.80     11.34 o 
   7   1  11      434.80      439.77     24.08 o 
 -14   2  11      323.01      332.53     17.33 o 
 -13   2  11       28.71       21.98      7.57 o 
 -12   2  11        6.84        7.31      9.73 o 
 -11   2  11       51.76       68.77     13.11 o 
 -10   2  11     1889.63     1876.98     80.32 o 
  -9   2  11        3.90       10.11      9.91 o 
  -8   2  11     1033.41     1174.68     33.62 o 
  -7   2  11       16.43       29.94      8.33 o 
  -6   2  11      962.63     1041.15     28.17 o 
  -5   2  11       93.42      107.32      9.91 o 
  -4   2  11       31.50       31.90      7.48 o 
  -3   2  11     3144.33     3036.88     96.11 o 
  -2   2  11     1250.44     1409.73     53.38 o 
  -1   2  11     2096.78     2067.99     61.62 o 
   0   2  11      439.71      446.44     22.68 o 
   1   2  11      189.73      215.85     18.13 o 
   2   2  11     3438.41     3214.56     97.58 o 
   3   2  11      286.49      269.71     21.22 o 
   4   2  11        7.75        3.35      8.54 o 
   5   2  11      202.41      210.42     21.84 o 
   6   2  11      803.22      864.21     49.53 o 
   7   2  11      126.45       42.42     15.52 o 
 -14   3  11      161.01      131.26     22.83 o 
 -13   3  11       17.99       25.34      8.65 o 
 -12   3  11        5.47        6.92      7.89 o 
 -11   3  11      119.67      143.41     12.56 o 
 -10   3  11     1566.07     1508.32     43.82 o 
  -9   3  11        3.99        2.36      8.56 o 
  -8   3  11        3.60       -7.14      7.14 o 
  -7   3  11     1314.11     1280.17     37.85 o 
  -6   3  11      280.75      282.70     17.18 o 
  -5   3  11      395.17      438.28     16.50 o 
  -4   3  11      218.91      251.13     13.94 o 
  -3   3  11      615.59      572.02     21.46 o 
  -2   3  11      285.12      287.56     21.03 o 
  -1   3  11      670.65      746.63     30.12 o 
   0   3  11      285.71      290.92     23.39 o 
   1   3  11      941.61      894.91     46.97 o 
   2   3  11      249.65      300.30     22.73 o 
   3   3  11      888.25      836.24     42.36 o 
   4   3  11     2081.91     1783.78    100.04 o 
   5   3  11      652.10      671.64     31.33 o 
   6   3  11       26.76        2.83     14.78 o 
   7   3  11      790.67      805.19     44.44 o 
   8   3  11      151.49      205.04     61.23 o 
 -14   4  11       14.27       15.39     10.32 o 
 -13   4  11       22.96       10.08      8.33 o 
 -12   4  11       70.44      103.04     10.98 o 
 -11   4  11      267.01      256.61     14.62 o 
 -10   4  11      445.49      421.23     20.86 o 
  -9   4  11      698.16      697.80     26.20 o 
  -8   4  11       38.39       42.13      8.48 o 
  -7   4  11        0.78        1.59      6.83 o 
  -6   4  11     1153.53     1182.71     36.07 o 
  -5   4  11       91.38      120.40     10.00 o 
  -4   4  11      206.49      231.46     13.10 o 
  -3   4  11     1097.08     1091.55     27.94 o 
  -2   4  11     2640.37     2675.16     85.73 o 
  -1   4  11        9.68       21.29      8.75 o 
   0   4  11      703.60      653.88     29.72 o 
   1   4  11      970.26      921.19     31.08 o 
   2   4  11       30.01       67.83      9.25 o 
   3   4  11      323.83      308.68     20.28 o 
   4   4  11     1312.22     1275.68     55.86 o 
   5   4  11        5.78       15.93      9.79 o 
   6   4  11      477.76      537.73     40.29 o 
   7   4  11      851.85      848.08     41.99 o 
   8   4  11      118.06      168.19     18.56 o 
   9   4  11        0.54        2.15     11.35 o 
 -13   5  11       26.49       33.27      6.79 o 
 -12   5  11      565.45      535.95     20.48 o 
 -11   5  11        3.66       14.40      8.68 o 
 -10   5  11     2028.69     1874.95     50.35 o 
  -9   5  11        2.21        6.62      8.21 o 
  -8   5  11      909.27      867.90     28.80 o 
  -7   5  11     2444.40     2372.46     60.20 o 
  -6   5  11      999.50      898.56     24.87 o 
  -5   5  11      984.66     1082.99     26.20 o 
  -4   5  11     1520.91     1483.57     36.74 o 
  -3   5  11       22.71       55.42      8.41 o 
  -2   5  11     1801.64     1888.04     59.59 o 
  -1   5  11     2241.23     2137.06     53.76 o 
   0   5  11     3833.06     3939.80     97.79 o 
   1   5  11     1163.79     1064.95     29.62 o 
   2   5  11      823.44      690.76     29.89 o 
   3   5  11      283.30      298.48     21.75 o 
   4   5  11      318.34      250.94     14.84 o 
   5   5  11       82.54       52.74     35.39 o 
   6   5  11        5.74        7.04      9.58 o 
   7   5  11       88.90       90.55     12.53 o 
   8   5  11      128.51      111.32     14.44 o 
   9   5  11      153.14      124.81     14.17 o 
 -13   6  11        0.58       -0.32      5.69 o 
 -12   6  11      688.23      606.96     21.29 o 
 -11   6  11       80.10      109.52     14.53 o 
 -10   6  11        4.03        6.33      8.72 o 
  -9   6  11       22.97       19.06     10.40 o 
  -8   6  11     3135.94     3094.42     85.62 o 
  -7   6  11     1266.32     1119.95     33.14 o 
  -6   6  11     1346.06     1399.01     37.00 o 
  -5   6  11     1677.85     1623.37     35.71 o 
  -4   6  11      116.39       85.65      7.94 o 
  -3   6  11       96.49      125.16     10.14 o 
  -2   6  11        4.92       13.03      6.91 o 
  -1   6  11      920.95      901.87     28.32 o 
   0   6  11     1503.64     1331.28     36.65 o 
   1   6  11      262.44      275.51     18.34 o 
   2   6  11       89.21      112.50     12.59 o 
   3   6  11     1557.04     1599.21     52.57 o 
   4   6  11     4070.27     4050.99    143.34 o 
   5   6  11       40.48       59.55     14.75 o 
   6   6  11      114.04      125.54     16.02 o 
   7   6  11       58.73       54.31     12.17 o 
   8   6  11       19.82       27.55      9.44 o 
   9   6  11      356.10      369.69     43.98 o 
 -13   7  11       51.67       39.17      6.85 o 
 -12   7  11        3.95       12.96      6.91 o 
 -11   7  11       16.29       24.56      7.47 o 
 -10   7  11       24.31       35.90      9.92 o 
  -9   7  11      101.37       96.82     11.33 o 
  -8   7  11       70.26      105.82     11.81 o 
  -7   7  11      218.55      202.01     13.82 o 
  -6   7  11      517.37      475.56     18.63 o 
  -5   7  11     1730.32     1716.16     37.74 o 
  -4   7  11     1288.44     1155.39     28.99 o 
  -3   7  11       78.24       76.81     11.33 o 
  -2   7  11     2841.23     2966.31     69.72 o 
  -1   7  11      628.82      627.70     22.90 o 
   0   7  11     3511.77     3649.83     91.87 o 
   1   7  11       94.39      100.23     14.05 o 
   2   7  11        0.17       -4.36      9.38 o 
   3   7  11     1131.11     1080.99     37.15 o 
   4   7  11      475.75      461.85     34.63 o 
   5   7  11      146.31      161.26     26.18 o 
   6   7  11     1586.50     1474.75     96.15 o 
   7   7  11        1.04       11.24      9.83 o 
   8   7  11     1938.38     2065.19    208.10 o 
   9   7  11       14.89       23.27      7.45 o 
 -12   8  11      108.14      124.73      9.55 o 
 -11   8  11       38.92       61.51      8.23 o 
 -10   8  11        1.04        5.32      7.89 o 
  -9   8  11       29.87       40.44      9.45 o 
  -8   8  11      220.48      210.86     15.15 o 
  -7   8  11      175.88      165.88     13.09 o 
  -6   8  11      246.53      227.97     18.03 o 
  -5   8  11      207.04      223.32     19.64 o 
  -4   8  11      787.96      822.26     26.49 o 
  -3   8  11     6198.58     6607.50    177.42 o 
  -2   8  11      150.45      203.33     12.75 o 
  -1   8  11      148.27      130.70     10.66 o 
   0   8  11      228.20      211.71     16.19 o 
   1   8  11      937.70      865.50     32.80 o 
   2   8  11     1982.95     2049.87     63.26 o 
   3   8  11       13.65       25.64     12.15 o 
   4   8  11      260.92      279.52     24.86 o 
   5   8  11      423.18      403.26     23.11 o 
   6   8  11     1299.88     1282.57    163.11 o 
   7   8  11      177.88      184.90     18.28 o 
   8   8  11      201.47      218.74     17.24 o 
   9   8  11      795.46      681.62     97.15 o 
 -12   9  11      343.60      340.94     12.81 o 
 -11   9  11        3.63        0.84      5.98 o 
 -10   9  11       20.18       24.93      8.14 o 
  -9   9  11       43.22       45.45      9.10 o 
  -8   9  11        4.36        4.18      7.71 o 
  -7   9  11      108.16      107.82     10.95 o 
  -6   9  11     1750.78     1659.20     45.99 o 
  -5   9  11       17.51       14.91      8.07 o 
  -4   9  11      261.14      300.64     15.84 o 
  -3   9  11      442.77      448.27     19.30 o 
  -2   9  11       66.54      148.83     13.55 o 
  -1   9  11      302.01      282.32     19.31 o 
   0   9  11       38.15       33.71     11.25 o 
   1   9  11      793.56      781.03     32.28 o 
   2   9  11       41.27       39.87     11.60 o 
   3   9  11       71.22      135.68     20.29 o 
   4   9  11       66.91       64.64     13.71 o 
   5   9  11     3777.84     3720.57    128.39 o 
   6   9  11       12.73       20.09     13.66 o 
   7   9  11       88.29       83.37     12.03 o 
   8   9  11      756.65      729.48     57.45 o 
   9   9  11       96.39       91.56     12.97 o 
 -11  10  11      379.85      355.49     14.78 o 
 -10  10  11       28.46       28.89      7.40 o 
  -9  10  11      465.59      457.21     19.01 o 
  -8  10  11      425.72      380.83     17.05 o 
  -7  10  11       46.37       23.81      9.45 o 
  -6  10  11        4.55       -2.79      7.87 o 
  -5  10  11       67.19       68.74     10.50 o 
  -4  10  11     1215.54     1237.82     38.42 o 
  -3  10  11      596.58      593.15     28.25 o 
  -2  10  11     1347.49     1297.24     38.41 o 
  -1  10  11       50.29       75.21     12.84 o 
   0  10  11       91.57      136.32     19.61 o 
   1  10  11      110.23      140.25     15.24 o 
   2  10  11      691.05      691.91     34.92 o 
   3  10  11        3.18       20.30     11.81 o 
   4  10  11      244.90      197.93     22.92 o 
   5  10  11      399.71      434.85     60.60 o 
   6  10  11       69.74       95.48     13.17 o 
   7  10  11      488.40      501.45     21.42 o 
   8  10  11       78.91       67.85     10.67 o 
   9  10  11        5.23       13.86     11.75 o 
 -10  11  11      292.51      322.84     14.31 o 
  -9  11  11      204.13      208.15     11.72 o 
  -8  11  11        1.37        2.94      7.07 o 
  -7  11  11      237.26      248.04     15.44 o 
  -6  11  11      276.44      248.78     13.58 o 
  -5  11  11     1376.65     1258.03     36.20 o 
  -4  11  11       50.22       53.64     13.52 o 
  -3  11  11      925.80      886.76     27.54 o 
  -2  11  11      118.85      139.38     21.09 o 
  -1  11  11     1122.01     1135.52     34.22 o 
   0  11  11      461.97      528.78     26.97 o 
   1  11  11      310.43      330.30     19.65 o 
   2  11  11      173.76      197.32     18.07 o 
   3  11  11       22.25       21.52     12.19 o 
   4  11  11      834.48      913.97     76.74 o 
   5  11  11        0.79       -4.64      9.76 o 
   6  11  11      407.46      466.06     26.06 o 
   7  11  11       40.65       86.97     12.66 o 
   8  11  11      163.80      180.69     15.98 o 
  -9  12  11      700.35      787.93     22.36 o 
  -8  12  11      129.85      136.16     12.87 o 
  -7  12  11       89.86       97.21      9.45 o 
  -6  12  11        1.68       -0.30      6.95 o 
  -5  12  11        9.49        7.77      6.76 o 
  -4  12  11       24.48       38.36     10.51 o 
  -3  12  11       84.62       92.29     11.40 o 
  -2  12  11      370.28      375.67     18.06 o 
  -1  12  11      112.75      130.17     13.61 o 
   0  12  11      254.35      245.78     21.71 o 
   1  12  11        1.57        1.80      8.79 o 
   2  12  11      390.36      382.54     44.86 o 
   3  12  11      505.41      554.27     32.50 o 
   4  12  11       16.36       23.26     11.24 o 
   5  12  11      382.77      433.06     21.47 o 
   6  12  11       52.78       70.39     10.81 o 
   7  12  11        9.63       15.25      8.36 o 
  -8  13  11        0.66        5.91      6.63 o 
  -7  13  11      339.53      318.78     12.57 o 
  -6  13  11        8.55       10.49      5.65 o 
  -5  13  11       33.86       43.96     10.25 o 
  -4  13  11      200.44      202.81     13.68 o 
  -3  13  11      101.61      109.62     15.05 o 
  -2  13  11      155.38      170.68     21.04 o 
  -1  13  11       30.16       80.19     20.67 o 
   0  13  11      247.24      227.17     11.85 o 
   1  13  11       23.53       26.20     11.72 o 
   2  13  11        5.37        6.54     10.64 o 
   3  13  11      179.65      164.02     14.63 o 
   4  13  11       15.46       16.85      9.27 o 
   5  13  11       40.48       48.98     10.03 o 
   6  13  11       35.85       46.75     10.12 o 
  -7  14  11       90.38       85.81      9.92 o 
  -6  14  11      370.55      381.30     36.42 o 
  -5  14  11      203.85      204.85     35.71 o 
  -4  14  11       10.22       18.23      9.15 o 
  -3  14  11      415.14      367.41     21.16 o 
  -2  14  11      234.19      205.71     20.17 o 
  -1  14  11       22.64       24.77      9.67 o 
   0  14  11      816.39      766.61     48.85 o 
   1  14  11      170.92      173.75     14.51 o 
   2  14  11        8.83       23.84      8.58 o 
   3  14  11       32.85       32.16     10.17 o 
   4  14  11     1496.40     1370.94     54.94 o 
  -4  15  11        6.48       18.66      7.83 o 
  -3  15  11       15.66       14.74     13.14 o 
  -2  15  11      446.57      449.62     23.97 o 
   0  15  11      199.31      182.56     25.68 o 
   1  15  11      354.09      356.07     20.18 o 
   2  15  11       15.75       14.94      8.84 o 
 -13   0  12       32.25       41.56     14.62 o 
 -12   0  12      283.82      264.88     27.71 o 
 -11   0  12      277.40      235.21     21.28 o 
 -10   0  12       84.59       48.96     13.25 o 
  -9   0  12     1054.34     1015.37     45.65 o 
  -8   0  12      866.21      785.81     35.10 o 
  -7   0  12     1178.27     1095.73     40.10 o 
  -6   0  12       30.36       46.03     11.10 o 
  -5   0  12     3174.81     3331.56    134.52 o 
  -4   0  12      644.17      638.05     69.80 o 
  -3   0  12     1705.30     1709.94     92.98 o 
  -2   0  12     3573.81     4100.24    197.95 o 
  -1   0  12     2094.64     2248.29     99.59 o 
   0   0  12     1165.05     1360.50     65.44 o 
   1   0  12     1254.11     1148.45     58.38 o 
   2   0  12      141.55      176.36     22.56 o 
   3   0  12     5375.05     5035.10    206.18 o 
   4   0  12     9474.07     9002.75    404.37 o 
   5   0  12     3163.78     3026.27    127.36 o 
   6   0  12        5.14       10.76     11.26 o 
 -13   1  12       12.77       -3.24      8.20 o 
 -12   1  12      525.28      495.47     23.76 o 
 -11   1  12       24.78       27.36      8.06 o 
 -10   1  12        1.52       -3.63      8.20 o 
  -9   1  12       57.96       49.19      9.37 o 
  -8   1  12      118.50      148.04     11.73 o 
  -7   1  12      146.84      159.38     11.01 o 
  -6   1  12      868.35      913.97     29.31 o 
  -5   1  12        0.55       -7.52      7.58 o 
  -4   1  12       30.12       41.96      7.78 o 
  -3   1  12      407.40      534.58     31.25 o 
  -2   1  12       41.56       57.88     15.44 o 
  -1   1  12      182.87      244.01     24.86 o 
   0   1  12     1968.73     1979.58     71.17 o 
   1   1  12      931.85      925.92     37.39 o 
   2   1  12     2286.86     2390.29     78.93 o 
   3   1  12       61.21       89.16     15.94 o 
   4   1  12      560.37      513.97     32.30 o 
   5   1  12      754.08      833.60     41.48 o 
   6   1  12       77.85      129.33     13.94 o 
   7   1  12       10.36        2.70     13.61 o 
 -13   2  12        0.73       -8.95      8.95 o 
 -12   2  12      438.84      412.47     17.94 o 
 -11   2  12      102.62      114.57     12.62 o 
 -10   2  12       31.80       48.82     10.88 o 
  -9   2  12      216.65      200.82     14.27 o 
  -8   2  12      281.78      279.25     18.64 o 
  -7   2  12      599.96      581.58     20.34 o 
  -6   2  12      161.85      157.60     11.88 o 
  -5   2  12      740.69      777.29     24.05 o 
  -4   2  12      107.86       67.75     16.84 o 
  -3   2  12      654.13      673.99     30.82 o 
  -2   2  12      685.79      801.22     42.66 o 
  -1   2  12        9.38       13.24     11.89 o 
   0   2  12     3374.41     3463.15    126.29 o 
   1   2  12      938.45      976.64     39.27 o 
   2   2  12     1443.68     1538.57     48.71 o 
   3   2  12      174.31      168.81     14.79 o 
   4   2  12     4233.49     4128.41    218.60 o 
   5   2  12        6.58        4.69     10.32 o 
   6   2  12      329.04      374.92     27.13 o 
   7   2  12        1.74        1.04      9.17 o 
 -13   3  12      476.94      426.65     23.02 o 
 -12   3  12       19.35       23.01      8.75 o 
 -11   3  12        0.77       -2.67      9.14 o 
 -10   3  12       50.67       38.16     12.00 o 
  -9   3  12        6.61        8.40      7.61 o 
  -8   3  12      316.80      280.26     17.10 o 
  -7   3  12      571.34      537.85     25.80 o 
  -6   3  12      484.22      515.49     20.54 o 
  -5   3  12       24.91       17.33      8.85 o 
  -4   3  12     3676.46     3836.10    128.06 o 
  -3   3  12       14.87       25.39     11.81 o 
  -2   3  12      347.15      386.89     24.83 o 
  -1   3  12       28.22       33.26     12.20 o 
   0   3  12      170.95      174.96     17.29 o 
   1   3  12     3116.74     3191.40    113.35 o 
   2   3  12      212.70      253.06     18.03 o 
   3   3  12       34.21       47.81     10.88 o 
   4   3  12      290.12      273.16     20.98 o 
   5   3  12     1477.16     1375.47    102.53 o 
   6   3  12     1700.86     1904.67    120.26 o 
   7   3  12      596.46      636.89     31.12 o 
   8   3  12     1180.11     1042.90     95.30 o 
 -13   4  12      115.18      105.32     11.06 o 
 -12   4  12      490.62      498.33     21.95 o 
 -11   4  12       12.24       14.16      6.94 o 
 -10   4  12       46.54       57.92     10.91 o 
  -9   4  12       85.54       90.96     11.94 o 
  -8   4  12      496.31      527.20     22.27 o 
  -7   4  12     1311.46     1259.13     37.50 o 
  -6   4  12      206.18      203.77     13.19 o 
  -5   4  12       36.37       69.71      9.16 o 
  -4   4  12      141.11      128.97     14.09 o 
  -3   4  12     4203.20     4268.88    118.15 o 
  -2   4  12      136.34      178.08     16.57 o 
  -1   4  12        2.41      -10.48     10.48 o 
   0   4  12     2176.22     2174.66     70.49 o 
   1   4  12     1115.56     1031.70     42.87 o 
   2   4  12       96.43      107.72     12.85 o 
   3   4  12      261.36      211.34     28.93 o 
   4   4  12     5127.88     4943.21    166.81 o 
   5   4  12     1146.66     1257.39     73.69 o 
   6   4  12      136.89      197.31     21.99 o 
   7   4  12      235.26      281.65     26.31 o 
   8   4  12       48.34       71.26     14.16 o 
   9   4  12      614.14      479.28     24.31 o 
 -12   5  12      116.24       81.25     14.79 o 
 -11   5  12       24.00       35.38      8.66 o 
 -10   5  12       20.23       16.87      7.32 o 
  -9   5  12       63.80       78.83     10.59 o 
  -8   5  12      618.47      571.20     21.07 o 
  -7   5  12      488.01      469.36     19.34 o 
  -6   5  12      480.84      452.42     16.88 o 
  -5   5  12      341.79      364.77     13.78 o 
  -4   5  12      230.84      264.40     14.13 o 
  -3   5  12      629.21      530.00     27.28 o 
  -2   5  12     1860.02     1756.85     58.93 o 
  -1   5  12      215.49      201.59     18.56 o 
   0   5  12        1.20       -2.43      9.11 o 
   1   5  12       21.21       23.06     15.21 o 
   2   5  12     2484.57     2286.73    128.50 o 
   3   5  12       79.63      169.81     25.60 o 
   4   5  12       16.05       25.96     17.07 o 
   5   5  12       10.84       -2.73     24.12 o 
   6   5  12      109.10      121.60     29.39 o 
   7   5  12       54.36       87.13     17.14 o 
   8   5  12      166.70      167.09     32.22 o 
   9   5  12      157.39       82.56     15.55 o 
 -12   6  12      305.62      260.91     23.61 o 
 -11   6  12      564.32      500.70     26.04 o 
 -10   6  12       79.80       66.36      8.98 o 
  -9   6  12        2.79        9.33      7.61 o 
  -8   6  12      307.12      336.03     17.58 o 
  -7   6  12      496.85      446.26     18.70 o 
  -6   6  12      480.07      542.02     19.82 o 
  -5   6  12      331.22      306.51     14.18 o 
  -4   6  12      306.41      319.45     15.45 o 
  -3   6  12      379.70      354.70     15.25 o 
  -2   6  12      111.61      179.83     14.54 o 
  -1   6  12     2896.48     2946.52     81.42 o 
   0   6  12     2045.35     1983.87     51.63 o 
   1   6  12      804.81      728.67     25.51 o 
   2   6  12     3954.92     3703.12    126.15 o 
   3   6  12       16.63       30.00     11.50 o 
   4   6  12      466.60      438.20     62.17 o 
   5   6  12      513.13      440.85     32.40 o 
   6   6  12       41.84       29.24      9.68 o 
   7   6  12        8.83      -12.98     13.54 o 
   8   6  12       57.19       58.88     18.32 o 
   9   6  12      159.14      133.50     14.81 o 
 -12   7  12      423.26      403.90     15.79 o 
 -11   7  12        0.46        2.74      6.05 o 
 -10   7  12      627.64      629.64     21.25 o 
  -9   7  12        0.41       -0.51      7.06 o 
  -8   7  12       19.56       17.37      9.87 o 
  -7   7  12       11.80       22.32      9.93 o 
  -6   7  12       66.85       66.67     10.21 o 
  -5   7  12      703.32      749.18     31.78 o 
  -4   7  12      104.94      153.35     12.30 o 
  -3   7  12      500.77      419.88     16.55 o 
  -2   7  12       31.08       49.26     11.05 o 
  -1   7  12      178.71      208.44     14.18 o 
   0   7  12       21.26        7.81      7.79 o 
   1   7  12       19.16       34.41     11.16 o 
   2   7  12      502.20      449.17     23.60 o 
   3   7  12      197.43      200.57     24.51 o 
   4   7  12      445.98      318.57     21.02 o 
   5   7  12       63.60       49.50     13.82 o 
   6   7  12       29.53       29.11     10.94 o 
   7   7  12        0.27        1.43     14.01 o 
   8   7  12      387.55      340.48     19.73 o 
 -11   8  12        0.75        9.41      7.10 o 
 -10   8  12       16.06       25.47      7.95 o 
  -9   8  12       22.60       42.21      8.24 o 
  -8   8  12       11.89       25.02     10.77 o 
  -7   8  12      246.51      277.89     16.92 o 
  -6   8  12       28.93       20.02     11.82 o 
  -5   8  12       20.10       13.88      8.20 o 
  -4   8  12       41.19       64.74      9.69 o 
  -3   8  12      516.53      479.33     21.40 o 
  -2   8  12      244.76      242.16     16.71 o 
  -1   8  12        0.44       -1.00      8.37 o 
   0   8  12      103.36      112.31     12.05 o 
   1   8  12      215.21      232.02     19.59 o 
   2   8  12      169.54      186.30     16.22 o 
   3   8  12       78.68       70.66     14.71 o 
   4   8  12      219.05      187.74     16.75 o 
   5   8  12      180.24      168.65     15.99 o 
   6   8  12        3.56       -2.81     10.88 o 
   7   8  12      109.08      124.56     30.42 o 
   8   8  12       19.69       36.89     10.02 o 
 -10   9  12      999.13      965.50     24.71 o 
  -9   9  12        0.71       -6.63      6.63 o 
  -8   9  12      125.70      151.62     12.34 o 
  -7   9  12       74.78       81.29      9.60 o 
  -6   9  12      692.39      620.47     21.16 o 
  -5   9  12       59.98       67.17      9.38 o 
  -4   9  12       72.60       77.24     10.52 o 
  -3   9  12        8.06       16.27      7.69 o 
  -2   9  12     1886.32     1915.30     51.56 o 
  -1   9  12       66.46       73.33      9.73 o 
   0   9  12      621.47      599.82     30.77 o 
   1   9  12      799.30      759.00     31.94 o 
   2   9  12      626.09      566.73     24.92 o 
   3   9  12      242.09      289.71     35.79 o 
   4   9  12        9.24       17.47     10.87 o 
   5   9  12     1477.57     1649.34    235.42 o 
   6   9  12       53.28      106.80     12.49 o 
   7   9  12      579.00      566.82     45.61 o 
   8   9  12       10.29       -0.03      7.76 o 
 -10  10  12        0.66        0.88      5.33 o 
  -9  10  12        7.84       18.85      6.63 o 
  -8  10  12      239.83      220.56     15.53 o 
  -7  10  12        0.27        6.54      6.79 o 
  -6  10  12     1252.15     1208.85     39.35 o 
  -5  10  12       53.90       50.94     11.97 o 
  -4  10  12       17.26       20.77      8.11 o 
  -3  10  12      328.75      298.90     14.84 o 
  -2  10  12       84.81       66.46     11.09 o 
  -1  10  12      115.20      120.96     14.40 o 
   0  10  12      224.74      253.02     19.19 o 
   1  10  12      668.79      733.17     48.33 o 
   2  10  12      730.26      771.47     40.48 o 
   3  10  12       37.50       51.56     12.44 o 
   4  10  12      527.03      517.70     69.92 o 
   5  10  12        0.19       10.29     11.50 o 
   6  10  12       93.83      144.87     14.90 o 
   7  10  12      217.89      236.15     17.59 o 
  -9  11  12       86.65       91.81     12.74 o 
  -8  11  12      205.94      225.05     12.10 o 
  -7  11  12      180.15      182.01     10.52 o 
  -6  11  12       16.96       15.41      6.26 o 
  -5  11  12       10.40       18.16      9.20 o 
  -4  11  12        0.94        7.94      7.83 o 
  -3  11  12     1548.75     1222.85     42.99 o 
  -2  11  12      153.32      128.50     25.03 o 
  -1  11  12        5.44        1.03     10.73 o 
   0  11  12      144.34      166.12     14.61 o 
   1  11  12       47.37       43.67     13.28 o 
   2  11  12        1.27        5.27     10.89 o 
   3  11  12       68.46       52.32     15.12 o 
   4  11  12       39.08       51.21     11.29 o 
   5  11  12        0.66       -8.69      9.36 o 
   6  11  12       50.80       79.13     10.71 o 
  -8  12  12      300.91      264.37     12.66 o 
  -7  12  12        1.54       11.39      7.93 o 
  -6  12  12        0.77        5.60      4.71 o 
  -5  12  12      219.04      226.84     13.95 o 
  -4  12  12      330.93      311.50     17.90 o 
  -3  12  12      290.67      252.21     14.32 o 
  -2  12  12        0.04       -0.83      9.08 o 
  -1  12  12        1.30       10.05      8.95 o 
   0  12  12      112.90      148.03     14.93 o 
   1  12  12       61.20       80.14     10.46 o 
   2  12  12      210.55      206.07     63.27 o 
   3  12  12       57.46       68.57     12.99 o 
   4  12  12      223.89      247.53     18.74 o 
   5  12  12      707.47      724.22     39.01 o 
  -6  13  12      165.40      164.53     12.60 o 
  -5  13  12       24.81       26.57      6.24 o 
  -4  13  12     1360.78     1313.68     65.08 o 
  -3  13  12        2.96        8.15     12.81 o 
  -2  13  12      184.25      165.89     43.61 o 
  -1  13  12      208.66      224.89     14.40 o 
   0  13  12       14.78       22.66      7.48 o 
   1  13  12      778.89      782.82     29.70 o 
   2  13  12       12.86       22.04      8.84 o 
   3  13  12     1195.20     1381.35     51.22 o 
   4  13  12      213.57      201.57     12.54 o 
  -4  14  12        6.55        7.93     10.78 o 
  -3  14  12      138.65      130.56     15.63 o 
  -2  14  12      143.35      162.16     21.57 o 
   0  14  12       64.03       67.79     10.79 o 
   1  14  12      177.34      215.76     18.00 o 
 -12   1  13      155.32      140.61     14.04 o 
 -11   1  13      159.21      173.11     14.92 o 
 -10   1  13        0.21        6.47      7.34 o 
  -9   1  13       10.09       14.91      7.34 o 
  -8   1  13      211.71      201.76     12.96 o 
  -7   1  13      680.91      690.78     21.70 o 
  -6   1  13      176.01      199.66     11.55 o 
  -5   1  13      711.73      662.29     19.92 o 
  -4   1  13     2415.86     2568.99    134.64 o 
  -3   1  13      521.23      593.32     33.39 o 
  -2   1  13     1520.75     1644.54     57.85 o 
  -1   1  13        0.86       -1.61     11.24 o 
   0   1  13     1188.62     1154.95     47.63 o 
   1   1  13      117.66      120.91     16.18 o 
   2   1  13        0.63       12.12     10.41 o 
   3   1  13      299.73      297.37     21.75 o 
   4   1  13        6.63       11.52      8.98 o 
   5   1  13      179.40      200.02     29.17 o 
   6   1  13       96.14       78.96     14.31 o 
   7   1  13      148.01      149.96     19.12 o 
 -12   2  13       58.85       46.12      9.91 o 
 -11   2  13       36.46       15.88      8.31 o 
 -10   2  13        1.26        8.85      7.52 o 
  -9   2  13      102.63       89.57     10.57 o 
  -8   2  13      140.39      178.08     20.69 o 
  -7   2  13      263.66      324.26     15.32 o 
  -6   2  13      683.03      784.71     24.86 o 
  -5   2  13      464.21      394.78     20.02 o 
  -4   2  13     5017.88     5256.13    162.54 o 
  -3   2  13      716.48      713.84     37.83 o 
  -2   2  13       21.06       35.59     15.84 o 
  -1   2  13      204.64      276.35     20.31 o 
   0   2  13     1969.67     1888.37     65.87 o 
   1   2  13      783.98      778.24     47.17 o 
   2   2  13     1279.33     1292.71     57.29 o 
   3   2  13      438.90      400.37     25.08 o 
   4   2  13      596.87      581.97     30.31 o 
   5   2  13        0.19        5.05     11.28 o 
   6   2  13       52.07       81.25     16.83 o 
   7   2  13      451.52      430.08     25.05 o 
 -12   3  13      126.01      120.51     11.13 o 
 -11   3  13       78.45      106.79     10.65 o 
 -10   3  13       15.28        9.68      9.21 o 
  -9   3  13      103.98       99.56      9.73 o 
  -8   3  13      231.26      243.93     13.45 o 
  -7   3  13      240.26      241.23     12.16 o 
  -6   3  13       98.57       74.04     11.52 o 
  -5   3  13       44.76       63.28     10.83 o 
  -4   3  13        7.30        4.43     11.94 o 
  -3   3  13        9.66       12.38     11.04 o 
  -2   3  13      667.04      682.04     29.48 o 
  -1   3  13     1671.02     1703.50     56.22 o 
   0   3  13     1057.22     1028.82     40.66 o 
   1   3  13      202.31      192.37     16.92 o 
   2   3  13      377.75      396.77     20.48 o 
   3   3  13      779.72      668.24     32.77 o 
   4   3  13       73.25       93.96     26.43 o 
   5   3  13       39.81       63.57     11.36 o 
   6   3  13       99.66      126.68     19.50 o 
   7   3  13      296.06      313.19     25.53 o 
   8   3  13      103.30       62.09      9.00 o 
 -12   4  13        2.56        5.82      7.33 o 
 -11   4  13      426.90      402.85     18.91 o 
 -10   4  13        5.59        5.09      7.09 o 
  -9   4  13        2.63       13.63      7.82 o 
  -8   4  13       58.68       68.46     10.16 o 
  -7   4  13       99.54       97.75     13.01 o 
  -6   4  13       69.48       66.12      9.42 o 
  -5   4  13      530.74      527.61     31.44 o 
  -4   4  13      948.83      961.50     60.11 o 
  -3   4  13      460.77      539.23     31.49 o 
  -2   4  13        3.85        4.58     11.01 o 
  -1   4  13     1756.01     1779.88     58.69 o 
   0   4  13      224.60      237.74     17.69 o 
   1   4  13       53.70       57.33     11.98 o 
   2   4  13      124.10      156.06     14.76 o 
   3   4  13       18.66       32.89     14.78 o 
   4   4  13      467.37      476.44     29.90 o 
   5   4  13       53.55       64.10     20.39 o 
   6   4  13       39.79       25.06     12.90 o 
   7   4  13        0.39        1.02      9.76 o 
   8   4  13       14.10       19.44      6.17 o 
 -11   5  13        0.70        2.44      7.78 o 
 -10   5  13        2.00       10.47      7.43 o 
  -9   5  13       19.63        7.06      7.77 o 
  -8   5  13       79.40       78.03     12.66 o 
  -7   5  13     1673.10     1516.14     44.10 o 
  -6   5  13        0.02        3.56      6.73 o 
  -5   5  13      175.53      180.40     15.62 o 
  -4   5  13        1.60       -0.45      8.79 o 
  -3   5  13      901.67      904.75     37.56 o 
  -2   5  13        3.49      -10.31     10.31 o 
  -1   5  13       44.25       33.15     11.69 o 
   0   5  13        1.28        3.17     12.08 o 
   1   5  13      282.95      283.39     17.99 o 
   2   5  13      605.99      445.50     51.47 o 
   3   5  13      229.51      225.72     19.29 o 
   4   5  13      123.96      108.50     17.66 o 
   5   5  13       59.59       58.78     20.73 o 
   6   5  13       40.97       65.67     15.04 o 
   7   5  13       24.17       24.11     12.93 o 
   8   5  13      320.90      345.80     15.54 o 
 -11   6  13        0.55        6.36      9.23 o 
 -10   6  13       12.19        9.90      6.06 o 
  -9   6  13      153.22      145.07     15.85 o 
  -8   6  13      261.95      267.53     15.63 o 
  -7   6  13        1.77        4.10      6.78 o 
  -6   6  13      991.68      910.66     30.85 o 
  -5   6  13       59.41       73.71     10.32 o 
  -4   6  13      830.64      701.38     42.89 o 
  -3   6  13      502.29      456.19     23.77 o 
  -2   6  13      515.40      488.93     24.18 o 
  -1   6  13      139.33      162.53     17.81 o 
   0   6  13      428.45      410.76     37.72 o 
   1   6  13       33.19       42.33     10.37 o 
   2   6  13      123.72      102.14     17.27 o 
   3   6  13       80.20       87.10     15.54 o 
   4   6  13      132.34      152.24     27.69 o 
   5   6  13      554.39      665.99     45.82 o 
   6   6  13      232.79      225.38     28.70 o 
   7   6  13        2.08       -9.81      9.81 o 
   8   6  13      496.71      488.29     25.48 o 
 -10   7  13      104.59       82.65     14.29 o 
  -9   7  13       79.21       77.98     11.95 o 
  -8   7  13      384.92      401.58     16.96 o 
  -7   7  13      839.38      781.10     25.28 o 
  -6   7  13      202.67      190.44     10.31 o 
  -5   7  13      123.70      146.03     10.39 o 
  -4   7  13      623.44      602.94     37.57 o 
  -3   7  13      749.93      815.54     28.79 o 
  -2   7  13        8.53       16.72      9.66 o 
  -1   7  13      170.54      165.74     18.31 o 
   0   7  13       19.11       29.87      9.15 o 
   1   7  13       84.13      109.95     12.78 o 
   2   7  13      732.19      697.03     33.57 o 
   3   7  13      110.30      105.43     21.90 o 
   4   7  13       11.19        4.43     15.22 o 
   5   7  13      795.39      847.61     45.41 o 
   6   7  13       37.67       41.49     15.43 o 
   7   7  13        3.86       12.71     11.11 o 
 -10   8  13       72.56       80.68     10.93 o 
  -9   8  13       22.07       11.98      6.57 o 
  -8   8  13     1025.04      946.80     27.54 o 
  -7   8  13       32.16       41.63      7.76 o 
  -6   8  13      173.69      182.33     11.63 o 
  -5   8  13      598.10      557.83     27.69 o 
  -4   8  13      649.44      629.14     35.70 o 
  -3   8  13      355.93      342.22     16.48 o 
  -2   8  13        2.19        3.85      8.04 o 
  -1   8  13        9.55        6.89      7.89 o 
   0   8  13     1103.04     1144.52     56.61 o 
   1   8  13     1695.56     1907.61     78.15 o 
   2   8  13      420.91      411.70     32.29 o 
   3   8  13        1.33       -0.55      8.94 o 
   4   8  13      997.53     1074.79     63.85 o 
   5   8  13       18.18        6.41     19.86 o 
   6   8  13     1836.41     2259.81    102.43 o 
   7   8  13       46.44       52.26     10.72 o 
  -9   9  13      503.82      444.96     25.67 o 
  -8   9  13     1058.99      973.21     37.22 o 
  -7   9  13      957.09      844.19     35.15 o 
  -6   9  13      119.75      137.17     18.71 o 
  -5   9  13      105.91      119.68     11.05 o 
  -4   9  13      181.33      179.69     11.33 o 
  -3   9  13       68.40       87.91     11.86 o 
  -2   9  13      357.48      343.69     15.73 o 
  -1   9  13      411.57      418.92     46.72 o 
   0   9  13      479.08      421.86     23.08 o 
   1   9  13      107.84      119.08     13.59 o 
   2   9  13      407.80      436.34     25.43 o 
   3   9  13     2482.19     2459.48    137.41 o 
   4   9  13      109.76      148.94     38.16 o 
   5   9  13        3.82       11.38     15.23 o 
   6   9  13      414.34      431.71     23.84 o 
  -8  10  13       14.26        6.85      6.83 o 
  -7  10  13       83.23       89.22      9.95 o 
  -6  10  13      144.52      149.42     19.11 o 
  -5  10  13      423.12      366.24     17.02 o 
  -4  10  13      384.49      360.94     20.65 o 
  -3  10  13        3.75       11.93      6.98 o 
  -2  10  13       49.20       49.14      9.07 o 
  -1  10  13      636.13      603.44     34.66 o 
   0  10  13      874.46      825.37     29.71 o 
   1  10  13        1.18       -6.49     10.88 o 
   2  10  13       40.09       61.75     13.42 o 
   3  10  13      130.64      175.96     33.15 o 
   4  10  13       14.89       35.18     24.59 o 
   5  10  13      213.31      298.69     47.47 o 
  -7  11  13      215.88      200.41     11.43 o 
  -6  11  13      200.07      231.46     12.05 o 
  -5  11  13        0.16        6.91      7.85 o 
  -4  11  13        1.67        5.62     13.05 o 
  -3  11  13      360.58      326.17     16.46 o 
  -2  11  13      162.76      154.55     18.96 o 
  -1  11  13      170.11      172.68     12.82 o 
   0  11  13       45.17       35.23      9.97 o 
   1  11  13      163.07      208.96     20.24 o 
   2  11  13      103.51      113.49     16.01 o 
   3  11  13       43.51       32.39      9.69 o 
   4  11  13       17.44       14.25      8.28 o 
  -5  12  13       43.31       21.84     12.71 o 
  -4  12  13        0.20        2.39     21.08 o 
  -3  12  13       81.22      108.58     16.36 o 
  -2  12  13       47.62       61.60      8.57 o 
  -1  12  13        6.35       17.04      9.58 o 
   0  12  13        4.16        3.99      7.73 o 
   1  12  13        6.66        8.80      8.93 o 
   2  12  13       36.48       36.56     10.15 o 
   3  12  13      418.98      419.83     30.91 o 
  -2  13  13      379.08      305.60     21.78 o 
  -1  13  13      235.24      228.92     22.05 o 
   0  13  13       69.34       45.86     23.28 o 
 -11   0  14      490.34      476.06     29.06 o 
 -10   0  14      140.89      143.60     13.59 o 
  -9   0  14      232.45      242.01     17.43 o 
  -8   0  14      295.93      301.48     24.68 o 
  -7   0  14      309.22      345.17     21.42 o 
  -6   0  14      205.93      163.88     18.67 o 
  -5   0  14      112.76      112.23     29.46 o 
  -4   0  14      247.76      251.00     25.59 o 
  -3   0  14      840.53      828.28     48.50 o 
  -2   0  14      276.07      295.55     47.01 o 
  -1   0  14        0.46       17.51     17.58 o 
   0   0  14       27.45        2.27     15.56 o 
   1   0  14      665.02      719.62     43.07 o 
   2   0  14     1501.02     1565.99    248.08 o 
   3   0  14       50.71       45.88     15.51 o 
   4   0  14       57.66       64.52     18.90 o 
   5   0  14     1094.86     1013.19     72.16 o 
 -11   1  14       20.79       18.79      9.69 o 
 -10   1  14      221.91      208.82     10.74 o 
  -9   1  14       10.73       15.70      7.65 o 
  -8   1  14      215.61      194.29     10.85 o 
  -7   1  14       71.61       71.24      8.31 o 
  -6   1  14      301.67      306.18     15.70 o 
  -5   1  14       33.27       60.16     12.05 o 
  -4   1  14      667.35      726.09     30.50 o 
  -3   1  14     1208.47     1208.02     44.34 o 
  -2   1  14     1861.50     1918.47     63.07 o 
  -1   1  14       39.48       42.86     13.43 o 
   0   1  14      485.67      468.51     29.65 o 
   1   1  14       88.23       83.68     14.02 o 
   2   1  14      246.82      264.82     17.50 o 
   3   1  14        0.41       10.96     10.98 o 
   4   1  14      271.01      272.41     15.16 o 
   5   1  14       32.89       12.67     15.73 o 
   6   1  14       73.07       89.40     22.96 o 
 -11   2  14      189.97      161.12     14.57 o 
 -10   2  14      226.40      189.26     20.06 o 
  -9   2  14        2.57        3.38      6.66 o 
  -8   2  14        2.89        1.58      6.57 o 
  -7   2  14       31.51       36.65      7.89 o 
  -6   2  14     1005.23     1071.09     53.82 o 
  -5   2  14      437.46      433.55     25.61 o 
  -4   2  14       11.59       -4.90     10.10 o 
  -3   2  14      388.68      466.99     24.69 o 
  -2   2  14        1.34        6.16     11.42 o 
  -1   2  14      802.07      850.86     45.77 o 
   0   2  14        5.25       12.95     10.88 o 
   1   2  14      344.51      311.04     21.56 o 
   2   2  14       31.19       32.69     11.35 o 
   3   2  14      621.11      614.45     28.30 o 
   4   2  14      331.35      335.14     34.98 o 
   5   2  14       86.83       98.33     15.81 o 
   6   2  14      180.85      150.39     26.03 o 
 -10   3  14        1.96       -2.31      7.70 o 
  -9   3  14      271.37      241.31     11.69 o 
  -8   3  14       37.87       37.86      7.93 o 
  -7   3  14      627.58      595.81     19.76 o 
  -6   3  14     1627.15     1473.83     53.44 o 
  -5   3  14      316.07      321.11     19.80 o 
  -4   3  14      779.52      850.38     50.02 o 
  -3   3  14      518.76      605.68     28.05 o 
  -2   3  14     1402.60     1551.07     59.34 o 
  -1   3  14       56.43       58.32     12.61 o 
   0   3  14     1536.46     1569.26     48.30 o 
   1   3  14       56.13       64.00     11.69 o 
   2   3  14      393.97      398.78     19.19 o 
   3   3  14      513.83      497.09     24.26 o 
   4   3  14       41.82       35.36     11.31 o 
   5   3  14      755.42      787.18     86.31 o 
   6   3  14        2.68        1.98     11.09 o 
   7   3  14        1.43       -1.02     12.49 o 
 -10   4  14      200.88      190.66     15.63 o 
  -9   4  14       14.57       13.69      6.38 o 
  -8   4  14      867.23      836.15     24.28 o 
  -7   4  14      214.47      225.72     12.65 o 
  -6   4  14      241.43      211.45     13.82 o 
  -5   4  14      111.16      128.25     14.74 o 
  -4   4  14       32.08       27.35     11.75 o 
  -3   4  14      113.24      160.33     18.25 o 
  -2   4  14       49.05       16.96     11.32 o 
  -1   4  14      460.64      542.86     37.43 o 
   0   4  14      399.85      364.73     22.87 o 
   1   4  14       36.22       59.04     11.65 o 
   2   4  14       92.77      117.47     11.62 o 
   3   4  14      238.49      224.78     25.21 o 
   4   4  14      176.74      208.60     17.13 o 
   5   4  14      113.12      124.51     20.23 o 
   6   4  14      794.86      879.36     40.14 o 
   7   4  14        0.19       -9.57      9.57 o 
 -10   5  14       58.32       53.83      8.90 o 
  -9   5  14        0.45        7.58      7.54 o 
  -8   5  14        0.20        5.29      5.82 o 
  -7   5  14      556.65      499.98     27.93 o 
  -6   5  14       54.21       41.64      8.20 o 
  -5   5  14        0.11       -6.07      8.77 o 
  -4   5  14     1004.46     1060.47     38.62 o 
  -3   5  14       29.87       48.79     14.87 o 
  -2   5  14       25.39       19.94     12.14 o 
  -1   5  14       12.89       13.09     10.09 o 
   0   5  14        2.18        2.03      9.34 o 
   1   5  14      122.66      115.09     15.36 o 
   2   5  14      525.13      522.06     27.90 o 
   3   5  14       20.11       12.56     11.20 o 
   4   5  14       29.05       25.85     18.03 o 
   5   5  14       57.94       88.52     16.10 o 
   6   5  14      241.40      270.89     44.57 o 
  -9   6  14       27.38       42.70      7.08 o 
  -8   6  14        2.79        0.28      6.11 o 
  -7   6  14        2.83        3.60      6.02 o 
  -6   6  14       58.69       62.53     14.22 o 
  -5   6  14      631.73      525.00     44.21 o 
  -4   6  14       89.61      124.13     16.46 o 
  -3   6  14      229.40      221.88     19.05 o 
  -2   6  14      752.44      715.85     30.58 o 
  -1   6  14      181.64      210.56     16.66 o 
   0   6  14       54.94       71.39     12.39 o 
   1   6  14      183.83      168.90     25.64 o 
   2   6  14      530.46      562.77     47.40 o 
   3   6  14       98.88      136.16     47.68 o 
   4   6  14       39.36       65.87     16.81 o 
   5   6  14      839.22      929.41     48.27 o 
   6   6  14       98.15      100.60     13.25 o 
  -9   7  14      146.93      117.23     12.38 o 
  -8   7  14       75.12       41.53      7.50 o 
  -7   7  14      296.42      237.81     44.96 o 
  -6   7  14       11.91        7.96      8.91 o 
  -5   7  14      212.25      201.08     21.70 o 
  -4   7  14      178.45      186.84     15.79 o 
  -3   7  14      525.55      479.09     25.29 o 
  -2   7  14      446.64      506.24     23.40 o 
  -1   7  14      837.22      801.63     30.39 o 
   0   7  14       35.19       37.32     12.00 o 
   1   7  14      574.70      637.17     33.73 o 
   2   7  14        0.67        6.76     12.06 o 
   3   7  14      551.11      585.67     35.83 o 
   4   7  14       10.35       18.81     14.02 o 
   5   7  14      107.04      154.64     25.30 o 
   6   7  14      346.12      417.77     21.59 o 
  -8   8  14       17.08       12.83      8.84 o 
  -7   8  14      115.05      119.72     14.09 o 
  -6   8  14      120.61      114.29     12.38 o 
  -5   8  14        2.80       14.93      7.77 o 
  -4   8  14       84.45       73.33      9.03 o 
  -3   8  14        6.86        0.61      7.33 o 
  -2   8  14       16.11       18.25      7.88 o 
  -1   8  14      370.63      381.68     17.95 o 
   0   8  14        1.85        5.34      7.78 o 
   1   8  14       33.42       58.06     16.86 o 
   2   8  14      129.59      110.56     15.65 o 
   3   8  14      221.85      233.20     26.81 o 
   4   8  14      335.51      350.31     44.00 o 
   5   8  14       12.50       11.18     13.96 o 
  -7   9  14       97.55       74.45     13.23 o 
  -6   9  14      446.58      431.44     34.32 o 
  -5   9  14       23.98       11.14      6.44 o 
  -4   9  14       57.26       57.58      8.47 o 
  -3   9  14      257.13      242.83     17.83 o 
  -2   9  14      729.77      610.32     25.18 o 
  -1   9  14     1711.60     1618.05     62.95 o 
   0   9  14      426.50      422.61     21.24 o 
   1   9  14       31.74       53.76      9.72 o 
   2   9  14      159.24      160.73     20.73 o 
   3   9  14      193.19      204.75     23.95 o 
   4   9  14      552.60      583.59     40.20 o 
  -6  10  14        9.23       12.59     12.36 o 
  -5  10  14      250.22      274.89     20.71 o 
  -4  10  14        1.82        4.64      8.73 o 
  -3  10  14       19.19       28.57      5.92 o 
  -2  10  14      176.26      181.33     14.25 o 
  -1  10  14      921.45      828.84     40.70 o 
   0  10  14      635.40      631.51     33.89 o 
   1  10  14        3.27        8.33      6.84 o 
   2  10  14      167.92      198.78     21.77 o 
   3  10  14       21.10       30.40     13.04 o 
  -4  11  14      343.50      302.35     63.34 o 
  -3  11  14      342.90      237.28     28.53 o 
  -2  11  14      311.97      269.91     37.22 o 
  -1  11  14       74.44       57.21     11.91 o 
   0  11  14      199.77      276.04     34.82 o 
   1  11  14       42.15       51.00     15.95 o 
  -9   1  15       12.91       19.95      5.25 o 
  -8   1  15      171.69      125.35     12.46 o 
  -7   1  15      147.05      141.92     12.18 o 
  -6   1  15      528.56      611.55     25.86 o 
  -5   1  15      568.31      571.81     27.50 o 
  -4   1  15      787.95      841.70     33.53 o 
  -3   1  15       53.91       33.89     10.97 o 
  -2   1  15       66.22      119.58     14.13 o 
  -1   1  15      234.71      190.20     16.17 o 
   0   1  15      457.24      541.23     25.85 o 
   1   1  15       24.71        7.25     10.16 o 
   2   1  15       34.76       21.31     10.17 o 
   3   1  15       64.70       95.17     10.65 o 
   4   1  15        2.64        8.74      6.35 o 
   5   1  15      137.18      104.41     13.35 o 
  -9   2  15       96.51       69.50     17.04 o 
  -8   2  15       45.20       44.58      9.33 o 
  -7   2  15      347.81      284.53     13.78 o 
  -6   2  15       46.43       49.36     12.55 o 
  -5   2  15        5.44        4.44      9.95 o 
  -4   2  15       16.98        7.07      9.69 o 
  -3   2  15     1664.77     1697.33     55.26 o 
  -2   2  15        4.45       -2.08      9.43 o 
  -1   2  15       46.25       35.98     12.90 o 
   0   2  15        3.72       21.99     11.29 o 
   1   2  15      186.42      240.98     17.42 o 
   2   2  15      193.11      231.46     17.96 o 
   3   2  15        6.08       22.83      8.41 o 
   4   2  15      368.48      408.50     24.55 o 
   5   2  15      155.48      114.59     11.77 o 
  -9   3  15      161.76      152.96     22.91 o 
  -8   3  15        0.89       -5.15      7.95 o 
  -7   3  15      227.22      171.16     14.71 o 
  -6   3  15       75.85       95.47     24.44 o 
  -5   3  15      798.27      807.19     38.17 o 
  -4   3  15       98.84       94.08     22.83 o 
  -3   3  15       39.41       38.74     11.55 o 
  -2   3  15       69.78      103.02     15.15 o 
  -1   3  15        0.20        9.00     11.03 o 
   0   3  15        0.34        5.52      9.92 o 
   1   3  15        9.01       19.26      9.66 o 
   2   3  15        0.39        0.76      8.37 o 
   3   3  15        0.36        1.71      6.34 o 
   4   3  15      236.98      277.55     22.03 o 
   5   3  15       23.28       31.62     10.22 o 
  -8   4  15        9.68       14.95      5.88 o 
  -7   4  15      134.79      111.15     15.34 o 
  -6   4  15        5.32        9.82      9.75 o 
  -5   4  15       25.64       25.70      9.41 o 
  -4   4  15      341.07      334.72     19.21 o 
  -3   4  15      168.37      142.64     17.76 o 
  -2   4  15       18.48       27.18     10.87 o 
  -1   4  15      134.10      146.97     15.86 o 
   0   4  15       71.66       91.62     12.83 o 
   1   4  15       34.44       24.94      9.80 o 
   2   4  15       87.95       77.32     13.27 o 
   3   4  15      189.69      191.98     23.03 o 
   4   4  15      320.78      335.32     52.60 o 
   5   4  15      240.68      273.87     20.34 o 
  -8   5  15        4.83        1.31     12.87 o 
  -7   5  15        3.34        6.51      9.64 o 
  -6   5  15      335.49      322.06     38.17 o 
  -5   5  15        8.85       14.18      8.96 o 
  -4   5  15        1.05        2.63      8.97 o 
  -3   5  15      314.88      353.00     31.15 o 
  -2   5  15        5.06        9.35      9.85 o 
  -1   5  15      291.38      360.90     23.87 o 
   0   5  15      112.40       98.61     12.61 o 
   1   5  15      323.25      322.00     33.96 o 
   2   5  15        0.65        0.40     10.73 o 
   3   5  15      407.23      430.64     32.35 o 
   4   5  15      188.23      206.76     20.20 o 
   5   5  15       19.25       27.28     12.14 o 
  -7   6  15        3.35        6.00     13.98 o 
  -6   6  15       77.30       83.44     15.84 o 
  -5   6  15      452.84      466.55     35.06 o 
  -4   6  15      236.11      222.02     39.79 o 
  -3   6  15        0.98        3.25      9.08 o 
  -2   6  15      130.92      162.30     15.31 o 
  -1   6  15       88.07       75.60     14.04 o 
   0   6  15      286.57      360.45     24.84 o 
   1   6  15      191.34      216.93     23.51 o 
   2   6  15       13.66       24.97     18.27 o 
   3   6  15      541.82      559.68     39.85 o 
   4   6  15       41.50       68.01     18.61 o 
  -6   7  15      155.16      146.08     30.93 o 
  -5   7  15        2.04       20.11     10.43 o 
  -4   7  15      153.39      143.35     11.50 o 
  -3   7  15      414.66      426.81     19.54 o 
  -2   7  15      221.97      187.07     15.50 o 
  -1   7  15      216.04      208.94     34.73 o 
   0   7  15      713.88      802.98     38.30 o 
   1   7  15       34.25       31.41     14.43 o 
   2   7  15       26.89        9.23     13.34 o 
   3   7  15       44.10       37.76     17.60 o 
  -5   8  15       43.93       49.83     24.09 o 
  -4   8  15      146.05      158.10     15.98 o 
  -3   8  15       18.35       38.73     11.26 o 
  -2   8  15       17.32       24.15      9.51 o 
  -1   8  15        5.58       27.28     12.33 o 
   0   8  15      377.24      426.25     35.61 o 
   1   8  15      267.22      241.60     43.57 o 
   2   8  15       15.00       25.04     16.46 o 
  -3   9  15       28.70       52.66     22.91 o 
  -2   9  15        0.63       -1.57      8.77 o 
  -1   9  15        3.57        9.47     11.16 o 
   0   9  15        1.54       -0.48     10.50 o 
  -7   0  16        1.29        8.17     15.39 o 
  -6   0  16       17.68        8.50     22.86 o 
  -5   0  16      228.69      236.88     24.13 o 
  -4   0  16        0.74       -3.29     13.15 o 
  -3   0  16      232.88      299.19     28.18 o 
  -2   0  16     1839.29     1763.32     74.27 o 
  -1   0  16      172.64      210.18     31.59 o 
   0   0  16     2275.05     2419.59    159.19 o 
   1   0  16      160.17      173.46     25.73 o 
   2   0  16     1392.10     1168.55    182.03 o 
   3   0  16        3.47        2.74      9.32 o 
  -7   1  16       52.46       63.76     13.81 o 
  -6   1  16     1189.69     1172.02     41.97 o 
  -5   1  16      520.28      538.26     24.74 o 
  -4   1  16       92.39      131.95     14.71 o 
  -3   1  16       62.85      108.63     12.74 o 
  -2   1  16      251.54      237.85     16.57 o 
  -1   1  16        4.95        5.12      8.32 o 
   0   1  16      225.96      215.54     14.32 o 
   1   1  16       78.31       92.16     11.19 o 
   2   1  16      881.69      761.33     62.59 o 
   3   1  16      138.73      148.38     65.35 o 
  -6   2  16      154.30      160.73     17.05 o 
  -5   2  16      158.00      143.47     26.52 o 
  -4   2  16      222.65      212.93     16.70 o 
  -3   2  16      154.76      156.33     16.59 o 
  -2   2  16        4.45        8.90      9.65 o 
  -1   2  16      195.25      185.04     18.87 o 
   0   2  16       59.65       77.93     11.84 o 
   1   2  16       83.81       99.75     11.87 o 
   2   2  16        0.25       -6.60      6.60 o 
   3   2  16       76.21       77.61     52.26 o 
  -6   3  16      118.97      123.99     14.75 o 
  -5   3  16      366.37      341.25     17.90 o 
  -4   3  16     1091.31     1073.31     36.24 o 
  -3   3  16      193.76      195.96     14.47 o 
  -2   3  16      900.39      745.70     87.33 o 
  -1   3  16       73.79       64.17     10.84 o 
   0   3  16      350.04      358.32     18.18 o 
   1   3  16        1.24       -0.26      6.79 o 
   2   3  16       10.50       17.03     11.46 o 
   3   3  16      181.50      154.24     15.55 o 
  -6   4  16        3.78       -4.88      9.48 o 
  -5   4  16        2.57        6.54      7.59 o 
  -4   4  16      872.97      879.63     31.19 o 
  -3   4  16       14.69       15.10      8.83 o 
  -2   4  16       30.38       47.64     10.41 o 
  -1   4  16      131.26      129.19     12.83 o 
   0   4  16      398.79      386.19     17.41 o 
   1   4  16      261.84      323.01     23.91 o 
   2   4  16        0.39      -14.85     14.85 o 
  -5   5  16      235.25      243.81     37.81 o 
  -4   5  16      170.04      148.96     12.92 o 
  -3   5  16       27.34       33.45      8.85 o 
  -2   5  16       70.33       83.27     10.80 o 
  -1   5  16       17.44       15.34      7.95 o 
   0   5  16      157.94      195.42     21.76 o 
   1   5  16      440.11      440.12     36.04 o 
  -3   6  16        3.11        2.36      6.81 o 
  -2   6  16      290.95      289.10     19.60 o 
  -1   6  16      491.66      527.73     38.95 o 
   0   6  16      248.41      218.10     25.34 o 
                                                 
